# Supplementary material for: Emergency Medical Services Calls Analysis for Trend Prediction during Epidemic Outbreaks: Interrupted Time Series Analysis on 2020–2021 COVID-19 Epidemic in Lazio, Italy
Source: Int J Environ Res Public Health. 2022 May 13;19(10):5951. doi: 10.3390/ijerph19105951 (PMC9140838; doi:10.3390/ijerph19105951)
Supplement: Supplementary file 1 [file ijerph-19-05951-s001.zip]

Archive with 1 entries (1 files):
- ijerph-1678822-supplementary.xlsx
