# Supplementary material for: Emergency Medical Services Calls Analysis for Trend Prediction during Epidemic Outbreaks: Interrupted Time Series Analysis on 2020–2021 COVID-19 Epidemic in Lazio, Italy
Source: Int J Environ Res Public Health. 2022 May 13;19(10):5951. doi: 10.3390/ijerph19105951 (PMC9140838; doi:10.3390/ijerph19105951)
Supplement: Supplementary file 1 [file ijerph-19-05951-s001.zip › ijerph-1678822-supplementary.xlsx]

## Sheet: T0R
OUTPUT RIEPILOGO
Statistica della regressione
R multiplo	0.498189
R al quadrato	0.248192
R al quadrato corretto	0.247068
Errore standard	245.083
Osservazioni	671
ANALISI VARIANZA
	gdl	SQ	MQ	F	Significatività F
Regressione	1	1.32658e+07	1.32658e+07	220.855	2.22591e-43
Residuo	669	4.0184e+07	60065.8
Totale	670	5.34498e+07
	Coefficienti	Errore standard	Stat t	Valore di significatività	Inferiore 95%	Superiore 95%	Inferiore 95,0%	Superiore 95,0%
Intercetta	-65.9975	9.47838	-6.96295	7.97603e-12	-84.6084	-47.3865	-84.6084	-47.3865
Variabile X 1	41.0417	2.76167	14.8612	2.22591e-43	35.6191	46.4643	35.6191	46.4643
OUTPUT RESIDUI					OUTPUT DATI
Osservazione	Y prevista	Residui	Residui standard		Percentile	Y
1	-71.8606	694.052	2.83402		0.0745156	-1116
2	-71.8606	540.261	2.20605		0.223547	-753.101
3	-71.8606	301.964	1.23301		0.372578	-693.42
4	-60.1344	125.42	0.512129		0.52161	-680.518
5	-36.682	44.2889	0.180845		0.670641	-673.246
6	-22.0242	-44.4964	-0.181692		0.819672	-636.404
7	-19.0927	-83.2816	-0.340063		0.968703	-627.463
8	-19.0927	-9.8931	-0.0403965		1.11773	-626.42
9	-19.0927	120.884	0.493605		1.26677	-625.505
10	1.42817	283.003	1.15558		1.4158	-611.563
11	21.949	452.941	1.84949		1.56483	-605.907
12	16.0859	637.968	2.60501		1.71386	-589.284
13	19.0175	775.712	3.16746		1.86289	-575.009
14	30.7437	851.575	3.47723		2.01192	-533.569
15	51.2645	844.14	3.44688		2.16095	-528.574
16	68.8538	790.203	3.22663		2.30999	-524.811
17	86.4431	749.495	3.06041		2.45902	-519.492
18	95.2378	680.306	2.77789		2.60805	-506.168
19	83.5116	599.587	2.44829		2.75708	-504.642
20	74.7169	530.618	2.16667		2.90611	-500.462
21	133.348	467.416	1.9086		3.05514	-498.064
22	206.637	355.889	1.4532		3.20417	-496.061
23	265.268	238.26	0.972887		3.3532	-493.52
24	271.131	196.259	0.801384		3.50224	-479.9
25	247.678	219.844	0.897688		3.65127	-470.678
26	300.446	135.427	0.552988		3.8003	-463.357
27	364.94	37.8907	0.154719		3.94933	-458.847
28	350.283	-24.4372	-0.0997844		4.09836	-450.592
29	276.994	-45.1403	-0.184321		4.24739	-449.426
30	262.336	-117.97	-0.481707		4.39642	-445.569
31	335.625	-260.884	-1.06527		4.54545	-445.159
32	388.393	-433.841	-1.7715		4.69449	-443.394
33	356.146	-443.797	-1.81215		4.84352	-435.669
34	315.104	-438.866	-1.79202		4.99255	-435.481
35	291.652	-476.057	-1.94388		5.14158	-434.171
36	297.515	-475.545	-1.94179		5.29061	-432.609
37	247.678	-426.964	-1.74342		5.43964	-429.937
38	115.759	-311.639	-1.27251		5.58867	-425.732
39	45.4014	-207.892	-0.848884		5.7377	-425.284
40	39.5383	-196.338	-0.801708		5.88674	-424.907
41	21.949	-196.362	-0.801803		6.03577	-422.855
42	1.42817	-187.073	-0.763874		6.1848	-421.916
43	-24.9558	-166.491	-0.679831		6.33383	-419.23
44	-45.4766	-170.43	-0.695915		6.48286	-418.728
45	-36.682	-218.021	-0.890246		6.63189	-417.478
46	-45.4766	-300.186	-1.22575		6.78092	-416.354
47	-68.929	-323.703	-1.32178		6.92996	-415.515
48	-109.971	-269.593	-1.10083		7.07899	-412.401
49	-156.876	-237.913	-0.971471		7.22802	-410.411
50	-162.739	-262.993	-1.07388		7.37705	-407.461
51	-156.876	-268.031	-1.09445		7.52608	-406.345
52	-153.944	-262.41	-1.0715		7.67511	-406.271
53	-136.355	-255.701	-1.0441		7.82414	-404.247
54	-124.628	-264.189	-1.07876		7.97317	-402.333
55	-107.039	-303.372	-1.23876		8.12221	-402.01
56	-83.5868	-322.759	-1.31792		8.27124	-401.822
57	-145.149	-247.26	-1.00964		8.42027	-401.154
58	-259.48	-125.243	-0.511403		8.5693	-400.984
59	-341.563	-16.5027	-0.0673853		8.71833	-400.838
60	-385.536	56.1736	0.229373		8.86736	-400.534
61	-441.236	121.052	0.49429		9.01639	-399.416
62	-505.73	163.9	0.669252		9.16542	-399.313
63	-552.635	217.28	0.887219		9.31446	-399.238
64	-514.525	179.022	0.731002		9.46349	-398.563
65	-400.194	89.161	0.364071		9.61252	-397.32
66	-326.905	-6.76149	-0.0276092		9.76155	-396.512
67	-300.521	-67.9433	-0.277433		9.91058	-394.996
68	-256.548	-108.01	-0.441037		10.0596	-394.789
69	-203.78	-137.44	-0.561208		10.2086	-392.749
70	-168.602	-183.805	-0.750532		10.3577	-392.632
71	-139.286	-233.427	-0.953153		10.5067	-392.41
72	-133.423	-268.91	-1.09804		10.6557	-392.056
73	-121.697	-285.764	-1.16686		10.8048	-391.7
74	-109.971	-291.013	-1.18829		10.9538	-391.695
75	-118.765	-303.15	-1.23785		11.1028	-388.818
76	-109.971	-324.2	-1.32381		11.2519	-388.259
77	-98.2445	-331.693	-1.3544		11.4009	-386.249
78	-112.902	-286.514	-1.16992		11.5499	-385.683
79	-124.628	-279.619	-1.14177		11.699	-385.295
80	-124.628	-252.314	-1.03027		11.848	-384.878
81	-121.697	-238.028	-0.97194		11.997	-384.722
82	-124.628	-240.078	-0.980309		12.1461	-380.674
83	-133.423	-238.833	-0.975227		12.2951	-379.564
84	-148.081	-196.891	-0.803965		12.4441	-376.942
85	-151.012	-185.501	-0.757457		12.5931	-374.081
86	-142.218	-173.984	-0.710429		12.7422	-373.503
87	-148.081	-203.245	-0.82991		12.8912	-372.714
88	-136.355	-224.921	-0.918421		13.0402	-372.552
89	-104.108	-246.662	-1.00719		13.1893	-372.256
90	-101.176	-242.941	-0.992		13.3383	-370.746
91	-95.313	-275.433	-1.12467		13.4873	-368.491
92	-83.5868	-302.662	-1.23586		13.6364	-368.465
93	-89.4499	-309.788	-1.26496		13.7854	-366.996
94	-86.5183	-312.045	-1.27417		13.9344	-364.706
95	-115.834	-272.425	-1.11239		14.0835	-364.558
96	-145.149	-240.146	-0.980585		14.2325	-364.359
97	-127.56	-284.841	-1.16309		14.3815	-361.276
98	-115.834	-285.321	-1.16505		14.5306	-360.641
99	-115.834	-283.479	-1.15753		14.6796	-360.267
100	-109.971	-335.188	-1.36867		14.8286	-359.725
101	-112.902	-391.74	-1.59959		14.9776	-358.066
102	-104.108	-470.901	-1.92283		15.1267	-355.077
103	-92.3814	-534.039	-2.18064		15.2757	-355.038
104	-92.3814	-513.526	-2.09688		15.4247	-352.407
105	-89.4499	-546.954	-2.23338		15.5738	-351.326
106	-112.902	-580.518	-2.37042		15.7228	-350.769
107	-136.355	-544.163	-2.22198		15.8718	-349.424
108	-127.56	-545.686	-2.2282		16.0209	-348.995
109	-118.765	-506.74	-2.06917		16.1699	-346.307
110	-115.834	-495.729	-2.02421		16.3189	-345.663
111	-115.834	-511.629	-2.08913		16.468	-344.972
112	-109.971	-479.314	-1.95718		16.617	-344.117
113	-77.7237	-447.087	-1.82559		16.766	-343.927
114	-101.176	-432.393	-1.76559		16.9151	-342.528
115	-171.533	-326.53	-1.33332		17.0641	-342.413
116	-203.78	-289.74	-1.18309		17.2131	-342.18
117	-215.506	-217.102	-0.886492		17.3621	-341.83
118	-215.506	-176.188	-0.719429		17.5112	-341.22
119	-215.506	-165.168	-0.67443		17.6602	-339.824
120	-218.438	-200.792	-0.819895		17.8092	-339.252
121	-171.533	-223.462	-0.912463		17.9583	-336.514
122	-104.108	-318.747	-1.30154		18.1073	-335.502
123	-77.7237	-385.634	-1.57466		18.2563	-335.355
124	-71.8606	-428.601	-1.75011		18.4054	-333.667
125	-74.7921	-444.7	-1.81584		18.5544	-333.005
126	-77.7237	-450.85	-1.84095		18.7034	-331.665
127	-77.7237	-402.176	-1.64221		18.8525	-329.363
128	-74.7921	-395.886	-1.61652		19.0015	-322.652
129	-68.929	-389.918	-1.59215		19.1505	-321.666
130	-63.0659	-362.218	-1.47904		19.2996	-320.184
131	-57.2028	-358.312	-1.46309		19.4486	-317.524
132	-54.2713	-305.995	-1.24947		19.5976	-316.599
133	-54.2713	-300.767	-1.22812		19.7466	-316.202
134	-57.2028	-316.301	-1.29155		19.8957	-315.983
135	-65.9975	-289.079	-1.1804		20.0447	-315.69
136	-77.7237	-216.972	-0.885961		20.1937	-312.133
137	-83.5868	-151.432	-0.618341		20.3428	-311.033
138	-86.5183	-80.7892	-0.329886		20.4918	-310.41
139	-89.4499	-86.5281	-0.35332		20.6408	-309.053
140	-89.4499	-59.8065	-0.244208		20.7899	-305.784
141	-86.5183	-39.4599	-0.161127		20.9389	-303.054
142	-80.6552	-28.7844	-0.117535		21.0879	-295.077
143	-74.7921	-30.1047	-0.122926		21.237	-294.696
144	-71.8606	-42.6035	-0.173963		21.386	-291.433
145	-68.929	-73.3307	-0.299431		21.535	-283.614
146	-65.9975	-93.0414	-0.379916		21.6841	-283.034
147	-65.9975	-136.193	-0.556117		21.8331	-281.587
148	-65.9975	-122.954	-0.502058		21.9821	-280.677
149	-65.9975	-101.71	-0.415311		22.1311	-274.658
150	-65.9975	-112.347	-0.458747		22.2802	-273.339
151	-65.9975	-133.345	-0.544486		22.4292	-269.637
152	-65.9975	-135.311	-0.552515		22.5782	-269.427
153	-65.9975	-89.953	-0.367305		22.7273	-269.152
154	-65.9975	-46.4456	-0.189651		22.8763	-268.225
155	-65.9975	-25.3335	-0.103444		23.0253	-267.904
156	-65.9975	-1.61145	-0.00658002		23.1744	-267.768
157	-68.929	60.8382	0.24842		23.3234	-263.907
158	-74.7921	115.741	0.472605		23.4724	-261.578
159	-74.7921	149.048	0.608606		23.6215	-259.502
160	-71.8606	141.743	0.578778		23.7705	-257.645
161	-71.8606	155.739	0.63593		23.9195	-254.703
162	-71.8606	157.429	0.642827		24.0686	-253.439
163	-71.8606	124.502	0.50838		24.2176	-250.35
164	-65.9975	98.8508	0.403637		24.3666	-249.434
165	-57.2028	45.8338	0.187153		24.5156	-242.791
166	-57.2028	-5.62748	-0.0229787		24.6647	-242.636
167	-60.1344	-42.9984	-0.175575		24.8137	-240.071
168	-60.1344	-42.9649	-0.175438		24.9627	-237.401
169	-60.1344	-43.0773	-0.175897		25.1118	-235.019
170	-60.1344	-49.7529	-0.203156		25.2608	-233.466
171	-71.8606	-56.2108	-0.229525		25.4098	-228.407
172	-83.5868	-6.30176	-0.0257319		25.5589	-226.608
173	-83.5868	14.5742	0.0595108		25.7079	-226.523
174	-83.5868	22.1888	0.0906033		25.8569	-224.088
175	-83.5868	40.5654	0.16564		26.006	-223.145
176	-83.5868	27.4078	0.111914		26.155	-222.731
177	-83.5868	16.456	0.0671947		26.304	-222.539
178	-74.7921	4.461	0.0182156		26.4531	-222.069
179	-65.9975	-23.3392	-0.0953011		26.6021	-220.646
180	-65.9975	-10.811	-0.0441443		26.7511	-215.906
181	-65.9975	34.2582	0.139886		26.9001	-215.862
182	-60.1344	-4.75953	-0.0194346		27.0492	-215.456
183	-57.2028	-13.0904	-0.0534519		27.1982	-207.244
184	-60.1344	-7.20387	-0.0294155		27.3472	-207.083
185	-57.2028	-25.3478	-0.103503		27.4963	-203.903
186	-51.3397	-59.0043	-0.240932		27.6453	-203.364
187	-48.4082	-78.7817	-0.321689		27.7943	-203.244
188	-48.4082	-108.036	-0.441144		27.9434	-202.191
189	-48.4082	-94.5606	-0.386119		28.0924	-201.309
190	-48.4082	-78.4239	-0.320228		28.2414	-200.19
191	-51.3397	-61.879	-0.25267		28.3905	-200.181
192	-57.2028	-35.5097	-0.144997		28.5395	-199.592
193	-63.0659	38.3792	0.156714		28.6885	-199.342
194	-65.9975	74.3646	0.303653		28.8376	-195.88
195	-51.3397	61.4488	0.250914		28.9866	-191.446
196	-36.682	3.95731	0.0161589		29.1356	-189.672
197	-30.8189	-3.58669	-0.0146455		29.2846	-188.952
198	-22.0242	10.6859	0.0436336		29.4337	-185.645
199	-16.1611	53.7308	0.219399		29.5827	-184.406
200	-13.2296	20.7432	0.0847008		29.7317	-184.124
201	-19.0927	14.5295	0.0593281		29.8808	-183.734
202	-36.682	74.8765	0.305743		30.0298	-182.315
203	-39.6135	110.261	0.45023		30.1788	-181.991
204	-30.8189	94.964	0.387766		30.3279	-179.286
205	-19.0927	62.9728	0.257136		30.4769	-178.353
206	1.42817	4.93237	0.0201403		30.6259	-178.345
207	13.1544	-12.3166	-0.0502923		30.775	-178.03
208	30.7437	-12.4275	-0.0507451		30.924	-177.737
209	45.4014	-68.6443	-0.280295		31.073	-175.978
210	27.8121	-83.3116	-0.340186		31.2221	-175.593
211	16.0859	-120.167	-0.490679		31.3711	-174.413
212	19.0175	-119.836	-0.489326		31.5201	-171.018
213	16.0859	-99.5884	-0.406649		31.6692	-169.535
214	19.0175	-106.592	-0.435246		31.8182	-168.574
215	19.0175	-157.17	-0.641772		31.9672	-168.361
216	13.1544	-143.043	-0.584087		32.1162	-167.707
217	7.29127	-126.419	-0.516207		32.2653	-167.307
218	-1.50338	-99.041	-0.404414		32.4143	-164.627
219	-16.1611	-79.1766	-0.323302		32.5633	-162.49
220	-48.4082	-47.5899	-0.194324		32.7124	-160.132
221	-65.9975	-22.3235	-0.0911536		32.8614	-160.086
222	-45.4766	-8.77303	-0.0358229		33.0104	-159.039
223	-24.9558	14.0403	0.0573307		33.1595	-156.8
224	-13.2296	45.8121	0.187065		33.3085	-156.444
225	24.8806	29.7872	0.12163		33.4575	-155.95
226	83.5116	-18.5841	-0.0758845		33.6066	-152.228
227	136.279	-64.4737	-0.263265		33.7556	-149.563
228	156.8	-40.999	-0.167411		33.9046	-149.256
229	145.074	-9.94495	-0.0406082		34.0537	-148.936
230	156.8	-79.2716	-0.323689		34.2027	-145.426
231	174.39	-80.8794	-0.330254		34.3517	-143.35
232	142.143	-23.6714	-0.0966575		34.5007	-142.969
233	118.69	69.4336	0.283518		34.6498	-142.26
234	148.006	80.391	0.32826		34.7988	-139.186
235	180.253	91.5578	0.373858		34.9478	-138.153
236	183.184	164.716	0.672585		35.0969	-137.545
237	162.663	297.752	1.21581		35.2459	-136.684
238	168.526	321.788	1.31396		35.3949	-136.233
239	197.842	297.276	1.21387		35.544	-132.727
240	209.568	271.963	1.11051		35.693	-131.854
241	197.842	289.248	1.18109		35.842	-129.889
242	168.526	342.899	1.40016		35.9911	-129.557
243	150.937	358.821	1.46517		36.1401	-129.386
244	159.732	359.834	1.46931		36.2891	-128.938
245	171.458	382.548	1.56206		36.4382	-128.476
246	168.526	452.054	1.84587		36.5872	-128.071
247	127.485	566.636	2.31374		36.7362	-127.19
248	104.032	678.478	2.77043		36.8852	-126.832
249	174.39	656.803	2.68192		37.0343	-125.978
250	241.815	658.906	2.69051		37.1833	-123.808
251	265.268	697.107	2.84649		37.3323	-123.763
252	268.199	735.178	3.00195		37.4814	-121.252
253	247.678	726.286	2.96564		37.6304	-121.062
254	238.884	693.55	2.83197		37.7794	-119.655
255	262.336	592.99	2.42135		37.9285	-119.128
256	221.294	582.367	2.37798		38.0775	-117.914
257	153.869	576.484	2.35396		38.2265	-117.766
258	118.69	509.977	2.08239		38.3756	-117.555
259	115.759	411.562	1.68053		38.5246	-116.199
260	148.006	337.17	1.37677		38.6736	-114.499
261	162.663	263.163	1.07457		38.8227	-114.464
262	203.705	144.341	0.589386		38.9717	-113.219
263	268.199	35.0618	0.143168		39.1207	-112.443
264	323.899	-113.772	-0.464565		39.2697	-110.344
265	364.94	-234.736	-0.958495		39.4188	-109.887
266	347.351	-242.545	-0.990384		39.5678	-109.44
267	312.172	-224.723	-0.91761		39.7168	-108.745
268	291.652	-239.844	-0.979355		39.8659	-107.995
269	209.568	-209.263	-0.854481		40.0149	-107.465
270	133.348	-224.74	-0.917678		40.1639	-106.749
271	92.3062	-195.735	-0.799242		40.313	-106.202
272	54.1961	-146.431	-0.597919		40.462	-106.056
273	42.4699	-143.504	-0.585971		40.611	-105.799
274	36.6068	-174.152	-0.711113		40.7601	-104.897
275	24.8806	-184.967	-0.755273		40.9091	-104.081
276	-1.50338	-114.695	-0.468335		41.0581	-103.428
277	-42.5451	-53.2098	-0.217271		41.2072	-103.212
278	-27.8873	-36.0262	-0.147106		41.3562	-103.133
279	-16.1611	-6.88138	-0.0280987		41.5052	-103.099
280	-71.8606	23.5329	0.0960919		41.6542	-102.374
281	-130.492	80.6309	0.32924		41.8033	-101.538
282	-139.286	85.5591	0.349363		41.9523	-101.275
283	-127.56	27.1281	0.110772		42.1013	-101.035
284	-121.697	0.634847	0.00259227		42.2504	-100.819
285	-162.739	13.8029	0.0563613		42.3994	-100.693
286	-200.849	0.659028	0.00269101		42.5484	-100.544
287	-162.739	-53.123	-0.216917		42.6975	-100.432
288	-98.2445	-124.486	-0.508315		42.8465	-100.004
289	-42.5451	-181.543	-0.741294		42.9955	-98.8801
290	-104.108	-119.037	-0.486063		43.1446	-96.7024
291	-233.096	-0.370202	-0.00151165		43.2936	-95.9981
292	-256.548	7.11462	0.0290511		43.4426	-95.7549
293	-233.096	-28.4823	-0.116302		43.5917	-95.3378
294	-241.89	-26.0139	-0.106222		43.7407	-93.5948
295	-259.48	-21.1971	-0.0865542		43.8897	-92.7125
296	-285.864	-5.56904	-0.02274		44.0387	-92.2345
297	-268.274	-1.36294	-0.00556528		44.1878	-91.3917
298	-206.712	-19.8107	-0.0808928		44.3368	-91.331
299	-174.465	-98.8745	-0.403734		44.4858	-89.8885
300	-177.396	-138.294	-0.564695		44.6349	-89.3367
301	-151.012	-166.511	-0.679915		44.7839	-88.321
302	-107.039	-162.113	-0.661956		44.9329	-87.6511
303	-80.6552	-156.746	-0.64004		45.082	-87.5744
304	-27.8873	-187.569	-0.765899		45.231	-87.2451
305	21.949	-244.018	-0.996398		45.38	-86.8145
306	13.1544	-1129.16	-4.61069		45.5291	-85.7105
307	7.29127	-760.392	-3.10491		45.6781	-85.08
308	30.7437	-536.912	-2.19237		45.8271	-83.5025
309	10.2228	-459.649	-1.87688		45.9762	-82.5506
310	-10.298	-387.022	-1.58033		46.1252	-81.9178
311	-24.9558	-347.596	-1.41934		46.2742	-80.9748
312	-48.4082	-344.34	-1.40604		46.4232	-80.5723
313	-36.682	-162.91	-0.66521		46.5723	-80.569
314	-33.7504	-109.599	-0.447526		46.7213	-80.3686
315	-68.929	-99.6446	-0.406878		46.8703	-79.1247
316	-39.6135	-142.701	-0.58269		47.0194	-78.8462
317	-16.1611	-162.192	-0.662277		47.1684	-77.5778
318	-4.43493	-128.293	-0.523856		47.3174	-76.8084
319	7.29127	-143.975	-0.587892		47.4665	-75.0737
320	-89.4499	-88.2876	-0.360504		47.6155	-74.8092
321	-139.286	-87.3215	-0.35656		47.7645	-71.069
322	-165.67	-91.9743	-0.375558		47.9136	-70.5646
323	-215.506	-66.0804	-0.269826		48.0626	-70.3311
324	-162.739	-146.314	-0.597443		48.2116	-70.2932
325	-145.149	-197.031	-0.804534		48.3607	-69.6596
326	-200.849	-141.564	-0.57805		48.5097	-69.0126
327	-183.259	-181.1	-0.739483		48.6587	-67.6089
328	-139.286	-207.02	-0.845326		48.8077	-67.3382
329	-104.108	-244.887	-0.999946		48.9568	-67.1308
330	-104.108	-206.302	-0.842393		49.1058	-67.021
331	-177.396	-145.256	-0.593122		49.2548	-66.5206
332	-212.575	-103.408	-0.422245		49.4039	-65.6166
333	-145.149	-166.983	-0.681842		49.5529	-64.8939
334	-54.2713	-284.98	-1.16366		49.7019	-64.4791
335	-39.6135	-293.391	-1.198		49.851	-63.9135
336	-68.929	-298.067	-1.2171		50	-63.1985
337	-74.7921	-331.479	-1.35353		50.149	-62.8303
338	-68.929	-331.909	-1.35528		50.2981	-61.398
339	-45.4766	-339.401	-1.38588		50.4471	-61.1507
340	-60.1344	-331.566	-1.35388		50.5961	-59.0205
341	-124.628	-277.381	-1.13263		50.7452	-58.3493
342	-162.739	-272.743	-1.11369		50.8942	-57.724
343	-151.012	-249.521	-1.01887		51.0432	-57.5829
344	-159.807	-257.671	-1.05215		51.1923	-56.3514
345	-171.533	-271.861	-1.11009		51.3413	-56.179
346	-174.465	-321.596	-1.31317		51.4903	-55.7976
347	-183.259	-267.333	-1.0916		51.6393	-55.4995
348	-168.602	-276.967	-1.13094		51.7884	-55.3916
349	-159.807	-242.015	-0.988217		51.9374	-55.2713
350	-153.944	-281.726	-1.15037		52.0864	-54.5688
351	-121.697	-297.031	-1.21287		52.2355	-54.4301
352	-133.423	-263.089	-1.07427		52.3845	-54.2497
353	-162.739	-211.342	-0.862972		52.5335	-53.7272
354	-171.533	-214.149	-0.874435		52.6826	-53.3622
355	-200.849	-159.792	-0.65248		52.8316	-52.8743
356	-212.575	-155.916	-0.636651		52.9806	-52.7467
357	-221.37	-121.159	-0.494727		53.1297	-52.5354
358	-221.37	-81.684	-0.33354		53.2787	-52.0357
359	-200.849	-130.816	-0.534159		53.4277	-50.747
360	-197.917	-118.682	-0.484612		53.5768	-50.677
361	-171.533	-111.501	-0.455292		53.7258	-49.8606
362	-115.834	-143.668	-0.586638		53.8748	-49.4134
363	-121.697	-142.21	-0.580687		54.0238	-49.0684
364	-142.218	-100.418	-0.410037		54.1729	-48.3276
365	-162.739	-44.5058	-0.18173		54.3219	-48.0343
366	-156.876	-18.7172	-0.0764277		54.4709	-47.4875
367	-104.108	-77.8838	-0.318023		54.62	-47.4717
368	-45.4766	-177.062	-0.722997		54.769	-45.6252
369	4.35972	-272.127	-1.11118		54.918	-45.4483
370	65.9223	-340.581	-1.39069		55.0671	-44.9098
371	101.101	-406.885	-1.66143		55.2161	-44.3488
372	89.3747	-438.798	-1.79174		55.3651	-43.3078
373	101.101	-445.027	-1.81718		55.5142	-43.0214
374	124.553	-446.219	-1.82204		55.6632	-41.2629
375	124.553	-408.168	-1.66667		55.8122	-40.1108
376	71.7854	-311.857	-1.2734		55.9613	-39.9263
377	48.333	-248.514	-1.01476		56.1103	-37.435
378	104.032	-218.532	-0.89233		56.2593	-34.8672
379	153.869	-231.447	-0.945065		56.4083	-34.4727
380	165.595	-224.615	-0.917171		56.5574	-34.4056
381	148.006	-195.477	-0.798192		56.7064	-32.9443
382	115.759	-165.172	-0.674446		56.8554	-32.7247
383	139.211	-165.279	-0.674883		57.0045	-31.7392
384	165.595	-182.649	-0.745812		57.1535	-30.9512
385	136.279	-194.003	-0.792173		57.3025	-30.8068
386	148.006	-182.478	-0.745113		57.4516	-28.9858
387	197.842	-193.776	-0.791246		57.6006	-28.9322
388	227.157	-248.324	-1.01398		57.7496	-27.8663
389	244.747	-233.027	-0.951518		57.8987	-27.5988
390	256.473	-213.586	-0.872136		58.0477	-26.7796
391	250.61	-197.772	-0.80756		58.1967	-26.068
392	247.678	-147.33	-0.601593		58.3458	-24.6867
393	238.884	-162.432	-0.663257		58.4948	-23.9406
394	191.979	-127.34	-0.519969		58.6438	-23.2429
395	145.074	-92.249	-0.37668		58.7928	-23.0425
396	92.3062	17.5906	0.0718278		58.9419	-21.1661
397	16.0859	155.309	0.634174		59.0909	-20.7535
398	1.42817	183.406	0.7489		59.2399	-18.543
399	62.9907	142.952	0.583714		59.389	-17.0545
400	77.6485	96.1383	0.392561		59.538	-16.3411
401	42.4699	111.949	0.457121		59.687	-16.2878
402	30.7437	114.023	0.465589		59.8361	-16.0328
403	16.0859	130.911	0.534547		59.9851	-15.8695
404	24.8806	41.5	0.169457		60.1341	-14.3667
405	-30.8189	67.3067	0.274833		60.2832	-13.8827
406	-107.039	116.573	0.476003		60.4322	-13.8517
407	-77.7237	48.7914	0.19923		60.5812	-11.369
408	-60.1344	20.0235	0.081762		60.7303	-11.3383
409	-77.7237	63.872	0.260808		60.8793	-10.9155
410	-30.8189	-14.8063	-0.0604586		61.0283	-8.09085
411	-4.43493	-96.2584	-0.393052		61.1773	-7.81595
412	-10.298	-173.826	-0.709785		61.3264	-7.53574
413	-27.8873	-214.904	-0.877516		61.4754	-7.14063
414	-130.492	-59.1801	-0.24165		61.6244	-6.90853
415	-203.78	32.7619	0.133776		61.7735	-6.89726
416	-256.548	35.9017	0.146597		61.9225	-5.97849
417	-367.947	114.508	0.467569		62.0715	-4.56321
418	-397.263	194.018	0.792234		62.2206	-2.55981
419	-356.221	149.138	0.608974		62.3696	0.305591
420	-370.879	201.344	0.822146		62.5186	0.83777
421	-347.426	144.062	0.588249		62.6677	2.90398
422	-303.453	99.5497	0.406491		62.8167	3.95232
423	-285.864	125.732	0.513401		62.9657	4.02637
424	-250.685	126.877	0.518078		63.1148	4.06573
425	-282.932	208.123	0.849828		63.2638	6.36054
426	-344.495	330.612	1.34999		63.4128	6.89855
427	-367.947	412.595	1.68475		63.5618	6.90586
428	-406.057	459.293	1.87543		63.7109	7.51365
429	-408.989	473.163	1.93206		63.8599	7.60689
430	-365.016	432.314	1.76527		64.0089	8.36718
431	-323.974	385.865	1.5756		64.158	9.53412
432	-265.343	258.434	1.05526		64.307	10.1091
433	-174.465	137.03	0.559533		64.456	10.2575
434	-107.039	26.4702	0.108086		64.6051	11.0283
435	-83.5868	34.5184	0.140949		64.7541	11.7198
436	-89.4499	58.4986	0.238867		64.9031	16.5448
437	-127.56	72.9912	0.298045		65.0522	17.0383
438	-174.465	111.266	0.454333		65.2012	18.3162
439	-221.37	190.563	0.778124		65.3502	20.0777
440	-282.932	266.899	1.08983		65.4993	21.7736
441	-306.385	250.033	1.02096		65.6483	22.5038
442	-271.206	174.504	0.71255		65.7973	23.7529
443	-256.548	126.991	0.518543		65.9463	24.3363
444	-282.932	202.564	0.827127		66.0954	24.7004
445	-265.343	157.348	0.642498		66.2444	27.0748
446	-218.438	89.0521	0.363626		66.3934	27.8839
447	-209.643	91.8774	0.375163		66.5425	28.9297
448	-253.617	147.561	0.602535		66.6915	29.963
449	-300.521	182.966	0.747105		66.8405	30.595
450	-309.316	208.041	0.849495		66.9896	32.0404
451	-277.069	178.189	0.727598		67.1386	32.3226
452	-268.274	212.477	0.867606		67.2876	32.3314
453	-309.316	255.954	1.04514		67.4367	32.358
454	-332.768	267.152	1.09086		67.5857	32.5173
455	-318.111	270.623	1.10503		67.7347	32.5826
456	-306.385	285.631	1.16632		67.8838	32.8533
457	-329.837	313.967	1.28202		68.0328	32.9877
458	-323.974	275.94	1.12674		68.1818	34.5596
459	-282.932	228.502	0.933041		68.3308	35.4985
460	-256.548	177.424	0.724473		68.4799	36.0181
461	-247.754	231.412	0.944925		68.6289	36.4878
462	-241.89	225.603	0.921203		68.7779	37.5697
463	-230.164	159.095	0.649633		68.927	38.1945
464	-209.643	127.726	0.521541		69.076	40.1029
465	-238.959	152.144	0.621251		69.225	40.9489
466	-280.001	178.462	0.728715		69.3741	40.9961
467	-247.754	118.816	0.485161		69.5231	42.8648
468	-215.506	-52.7188	-0.215266		69.6721	42.8866
469	-209.643	-130.181	-0.531566		69.8212	43.7036
470	-215.506	-79.5705	-0.32491		69.9702	43.8801
471	-233.096	-36.3313	-0.148351		70.1192	44.6477
472	-206.712	-43.6377	-0.178186		70.2683	45.1968
473	-183.259	-45.148	-0.184353		70.4173	47.9274
474	-209.643	57.4156	0.234445		70.5663	48.8129
475	-221.37	177.021	0.722828		70.7154	50.5684
476	-215.506	251.005	1.02493		70.8644	50.9051
477	-200.849	233.171	0.952108		71.0134	51.7405
478	-180.328	238.05	0.972029		71.1624	51.8072
479	-162.739	253.629	1.03564		71.3115	52.6419
480	-139.286	227.996	0.930977		71.4605	52.825
481	-115.834	197.382	0.80597		71.6095	52.8382
482	-124.628	156.986	0.641022		71.7586	53.2361
483	-153.944	178.644	0.729458		71.9076	54.6678
484	-174.465	226.205	0.923663		72.0566	55.5442
485	-186.191	215.121	0.878402		72.2057	55.7546
486	-189.123	156.178	0.637722		72.3547	56.6661
487	-203.78	139.301	0.568808		72.5037	57.7223
488	-221.37	114.621	0.46803		72.6528	60.4231
489	-209.643	116.049	0.473861		72.8018	61.891
490	-189.123	57.2683	0.233843		72.9508	63.8135
491	-183.259	-0.474517	-0.00193759		73.0999	64.1452
492	-180.328	11.9672	0.0488654		73.2489	64.1743
493	-183.259	18.6323	0.076081		73.3979	64.6385
494	-186.191	36.6281	0.149564		73.5469	64.9274
495	-183.259	37.8336	0.154486		73.696	65.286
496	-168.602	29.4155	0.120112		73.845	65.2861
497	-151.012	14.7792	0.060348		73.994	65.2942
498	-142.218	54.9727	0.22447		74.1431	66.3806
499	-133.423	4.94736	0.0202015		74.2921	67.2988
500	-121.697	63.3476	0.258667		74.4411	68.6009
501	-101.176	74.3965	0.303783		74.5902	69.4019
502	-83.5868	76.6895	0.313146		74.7392	69.8824
503	-77.7237	107.687	0.439716		74.8882	70.648
504	-74.7921	156.066	0.637265		75.0373	71.3059
505	-65.9975	145.378	0.593621		75.1863	71.8057
506	-51.3397	193.505	0.790136		75.3353	73.0018
507	-45.4766	183.647	0.749886		75.4844	74.2556
508	-48.4082	160.973	0.657301		75.6334	74.7411
509	-45.4766	178.413	0.728515		75.7824	75.2166
510	-39.6135	192.953	0.787884		75.9314	76.1712
511	-30.8189	175.965	0.718515		76.0805	76.4519
512	-27.8873	186.044	0.759673		76.2295	77.152
513	-33.7504	169.512	0.692167		76.3785	77.5287
514	-30.8189	133.801	0.546351		76.5276	78.4613
515	-22.0242	220.938	0.902153		76.6766	79.3804
516	-13.2296	223.604	0.913041		76.8256	81.2742
517	4.35972	227.061	0.927157		76.9747	81.5483
518	13.1544	239.783	0.979104		77.1237	82.3282
519	13.1544	281.965	1.15135		77.2727	82.5248
520	16.0859	303.225	1.23816		77.4218	82.969
521	19.0175	283.663	1.15828		77.5708	83.8787
522	21.949	217.64	0.888688		77.7198	85.568
523	19.0175	261.729	1.06872		77.8689	87.4496
524	4.35972	244.389	0.997911		78.0179	88.613
525	-10.298	249.455	1.0186		78.1669	88.7101
526	-16.1611	235.717	0.962501		78.3159	89.3673
527	-1.50338	239.262	0.976978		78.465	90.1626
528	13.1544	249.327	1.01808		78.614	90.8904
529	13.1544	203.549	0.831151		78.763	92.3454
530	13.1544	186.429	0.761246		78.9121	93.5102
531	13.1544	165.666	0.676465		79.0611	94.3756
532	13.1544	166.47	0.679745		79.2101	95.4387
533	10.2228	155.826	0.636284		79.3592	100.348
534	-4.43493	161.792	0.660643		79.5082	101.697
535	-33.7504	207.834	0.848649		79.6572	101.791
536	-60.1344	328.351	1.34076		79.8063	102.948
537	-71.8606	366.43	1.49624		79.9553	102.983
538	-71.8606	417.196	1.70354		80.1043	104.806
539	-65.9975	401.048	1.6376		80.2534	105.714
540	-57.2028	370.881	1.51442		80.4024	109.897
541	-68.929	373.666	1.52579		80.5514	112.565
542	-68.929	333.842	1.36318		80.7004	112.597
543	-54.2713	242.513	0.990252		80.8495	114.469
544	-54.2713	174.963	0.714424		80.9985	115.801
545	-51.3397	106.884	0.436439		81.1475	115.804
546	-48.4082	104.163	0.425328		81.2966	118.471
547	-48.4082	131.377	0.536452		81.4456	119.205
548	-48.4082	99.3132	0.405525		81.5946	119.28
549	-45.4766	77.517	0.316525		81.7437	119.545
550	-39.6135	80.6096	0.329153		81.8927	120.691
551	-54.2713	94.3741	0.385358		82.0417	121.464
552	-77.7237	94.7619	0.386941		82.1908	124.124
553	-92.3814	102.639	0.419105		82.3398	124.897
554	-109.971	102.155	0.417128		82.4888	130.205
555	-109.971	120.999	0.494075		82.6379	132.937
556	-109.971	134.307	0.548415		82.7869	134.177
557	-112.902	115.806	0.472871		82.9359	135.129
558	-109.971	126.515	0.5166		83.0849	135.761
559	-118.765	190.071	0.776117		83.234	137.81
560	-112.902	201.515	0.822846		83.383	138.17
561	-86.5183	164.98	0.67366		83.532	140.875
562	-68.929	125.595	0.512842		83.6811	142.165
563	-68.929	137.53	0.561575		83.8301	144.366
564	-83.5868	186.535	0.761679		83.9791	144.766
565	-86.5183	200.987	0.82069		84.1282	145.146
566	-77.7237	167.091	0.682282		84.2772	146.997
567	-74.7921	144.194	0.588787		84.4262	152.647
568	-80.6552	199.935	0.816395		84.5753	153.339
569	-101.176	225.3	0.919966		84.7243	154.419
570	-115.834	228.431	0.932751		84.8733	157.357
571	-115.834	237.298	0.968957		85.0224	158.157
572	-98.2445	217.449	0.887909		85.1714	160.829
573	-86.5183	202.322	0.826142		85.3204	161.872
574	-86.5183	239.165	0.976581		85.4694	162.319
575	-74.7921	180.507	0.737062		85.6185	165.965
576	-57.2028	139.531	0.569746		85.7675	166.049
577	-45.4766	105.9	0.43242		85.9165	169.406
578	-27.8873	70.7521	0.288902		86.0656	171.395
579	-22.0242	49.099	0.200486		86.2146	173.787
580	-39.6135	67.4975	0.275612		86.3636	174.084
581	-63.0659	57.0874	0.233105		86.5127	177.384
582	-77.7237	59.1807	0.241652		86.6617	178.129
583	-77.7237	42.8565	0.174996		86.8107	178.821
584	-71.8606	43.9943	0.179642		86.9598	179.624
585	-77.7237	7.15909	0.0292327		87.1088	180.457
586	-95.313	20.2393	0.082643		87.2578	181.023
587	-92.3814	11.4066	0.0465765		87.4069	184.834
588	-77.7237	-31.0212	-0.126669		87.5559	188.124
589	-86.5183	28.9354	0.118152		87.7049	188.242
590	-101.176	45.9047	0.187443		87.8539	189.265
591	-109.971	31.1245	0.127091		88.003	198.913
592	-112.902	69.5945	0.284175		88.152	199.584
593	-95.313	42.7776	0.174674		88.301	205.749
594	-77.7237	26.9767	0.110154		88.4501	205.942
595	-74.7921	33.5292	0.13691		88.5991	210.127
596	-74.7921	-31.0067	-0.126609		88.7481	210.374
597	-77.7237	-7.35632	-0.030038		88.8972	216.703
598	-71.8606	10.7099	0.0437317		89.0462	219.556
599	-65.9975	38.3987	0.156793		89.1952	228.397
600	-68.929	72.8813	0.297596		89.3443	230.103
601	-68.929	61.3933	0.250687		89.4933	231.421
602	-68.929	101.446	0.414235		89.6423	231.853
603	-63.0659	108.263	0.442069		89.7914	237.759
604	-60.1344	108.062	0.441248		89.9404	239.157
605	-57.2028	122.489	0.500159		90.0894	239.589
606	-63.0659	95.3974	0.389536		90.2385	248.748
607	-77.7237	113.742	0.464441		90.3875	252.937
608	-77.7237	154.876	0.632403		90.5365	262.482
609	-71.8606	137.155	0.560044		90.6855	264.913
610	-63.0659	139.237	0.568546		90.8346	268.217
611	-36.682	111.899	0.456915		90.9836	271.81
612	-22.0242	72.5927	0.296417		91.1326	280.746
613	-13.2296	95.7544	0.390993		91.2817	284.431
614	-4.43493	48.1385	0.196564		91.4307	289.086
615	-1.50338	23.277	0.0950469		91.5797	294.57
616	-1.50338	24.0072	0.0980284		91.7288	295.119
617	-16.1611	36.2388	0.147974		91.8778	302.482
618	-33.7504	66.7381	0.272511		92.0268	302.68
619	-45.4766	69.2295	0.282685		92.1759	303.261
620	-45.4766	52.3752	0.213863		92.3249	304.737
621	-22.0242	26.0506	0.106372		92.4739	313.678
622	-7.36648	0.225848	0.000922203		92.623	319.311
623	-10.298	-34.6118	-0.14133		92.772	325.845
624	-4.43493	-50.9567	-0.208071		92.921	335.05
625	7.29127	-107.296	-0.43812		93.07	345.336
626	13.1544	-93.7267	-0.382714		93.2191	347.9
627	16.0859	-137.338	-0.560793		93.3681	348.046
628	16.0859	-135.741	-0.554272		93.5171	402.831
629	19.0175	-136.932	-0.559134		93.6662	425.827
630	13.1544	-119.356	-0.487367		93.8152	435.873
631	4.35972	-111.824	-0.456612		93.9642	460.415
632	-1.50338	-68.1562	-0.278302		94.1133	467.39
633	-10.298	-56.723	-0.231617		94.2623	467.522
634	-7.36648	-44.6693	-0.182398		94.4113	468.4
635	-13.2296	-39.6448	-0.161881		94.5604	474.89
636	-24.9558	-60.7547	-0.24808		94.7094	481.531
637	-22.0242	-28.6528	-0.116998		94.8584	485.176
638	-7.36648	-16.5741	-0.0676771		95.0075	487.09
639	4.35972	-44.2861	-0.180833		95.1565	490.315
640	10.2228	-62.9695	-0.257123		95.3055	495.118
641	-1.50338	-1.05643	-0.00431372		95.4545	503.528
642	-27.8873	62.4469	0.254989		95.6036	509.758
643	-63.0659	155.411	0.63459		95.7526	511.425
644	-68.929	206.739	0.844176		95.9016	519.566
645	-57.2028	235.332	0.960929		96.0507	527.32
646	-57.2028	219.522	0.896375		96.1997	554.006
647	-33.7504	199.716	0.815497		96.3487	562.526
648	10.2228	151.649	0.619228		96.4978	600.764
649	45.4014	50.0373	0.204317		96.6468	605.335
650	60.0592	12.9427	0.0528487		96.7958	620.581
651	48.333	-17.738	-0.0724295		96.9449	622.191
652	33.6752	-48.0419	-0.196169		97.0939	628.667
653	27.8121	-20.9063	-0.0853664		97.2429	654.053
654	-13.2296	77.0431	0.31459		97.392	683.098
655	-63.0659	153.229	0.625677		97.541	694.121
656	-80.6552	241.484	0.986051		97.69	730.353
657	-71.8606	252.317	1.03029		97.839	775.544
658	-51.3397	220.746	0.90137		97.9881	782.511
659	-39.6135	228.878	0.934579		98.1371	794.729
660	-36.682	217.705	0.888954		98.2861	803.661
661	4.35972	173.024	0.706508		98.4352	831.193
662	24.8806	115.994	0.473639		98.5842	835.938
663	1.42817	118.117	0.482307		98.7332	855.326
664	10.2228	114.674	0.468248		98.8823	859.057
665	27.8121	66.5635	0.271798		99.0313	882.319
666	33.6752	15.1377	0.0618115		99.1803	895.405
667	30.7437	70.953	0.289722		99.3294	900.721
668	1.42817	132.748	0.542051		99.4784	932.434
669	24.8806	180.868	0.738537		99.6274	962.374
670	86.4431	202.643	0.827452		99.7765	973.965
671	98.1693	204.313	0.834271		99.9255	1003.38

## Sheet: T5R
OUTPUT RIEPILOGO
Statistica della regressione
R multiplo	0.565865
R al quadrato	0.320204
R al quadrato corretto	0.319187
Errore standard	233.05
Osservazioni	671
ANALISI VARIANZA
	gdl	SQ	MQ	F	Significatività F
Regressione	1	1.71148e+07	1.71148e+07	315.118	4.63157e-58
Residuo	669	3.6335e+07	54312.4
Totale	670	5.34498e+07
	Coefficienti	Errore standard	Stat t	Valore di significatività	Inferiore 95%	Superiore 95%	Inferiore 95,0%	Superiore 95,0%
Intercetta	-68.2846	9.01709	-7.57279	1.21734e-13	-85.9898	-50.5794	-85.9898	-50.5794
Variabile X 1	46.4603	2.61725	17.7516	4.63157e-58	41.3213	51.5993	41.3213	51.5993
OUTPUT RESIDUI					OUTPUT DATI
Osservazione	Y prevista	Residui	Residui standard		Percentile	Y
1	-18.5057	640.697	2.75123		0.0745156	-1116
2	-15.1871	483.588	2.07659		0.223547	-753.101
3	-15.1871	245.29	1.05331		0.372578	-693.42
4	-15.1871	80.4732	0.345562		0.52161	-680.518
5	8.04298	-0.43609	-0.00187263		0.670641	-673.246
6	31.2731	-97.7937	-0.419939		0.819672	-636.404
7	24.6359	-127.01	-0.545398		0.968703	-627.463
8	27.9545	-56.9403	-0.244509		1.11773	-626.42
9	41.2289	60.5625	0.260063		1.26677	-625.505
10	64.459	219.972	0.944587		1.4158	-611.563
11	84.3706	390.519	1.67694		1.56483	-605.907
12	104.282	549.771	2.36079		1.71386	-589.284
13	114.238	680.492	2.92212		1.86289	-575.009
14	100.964	781.355	3.35524		2.01192	-533.569
15	91.0077	804.397	3.45418		2.16095	-528.574
16	157.38	701.677	3.01309		2.30999	-524.811
17	240.344	595.594	2.55756		2.45902	-519.492
18	306.716	468.828	2.01321		2.60805	-506.168
19	313.353	369.745	1.58773		2.75708	-504.642
20	286.805	318.53	1.36781		2.90611	-500.462
21	346.539	254.225	1.09167		3.05514	-498.064
22	419.548	142.977	0.613963		3.20417	-496.061
23	402.955	100.573	0.431872		3.3532	-493.52
24	319.99	147.399	0.632952		3.50224	-479.9
25	303.397	164.125	0.704773		3.65127	-470.678
26	386.362	49.5108	0.212606		3.8003	-463.357
27	446.097	-43.2659	-0.185789		3.94933	-458.847
28	409.592	-83.747	-0.35962		4.09836	-450.592
29	363.132	-131.279	-0.563727		4.24739	-449.426
30	336.583	-192.218	-0.825407		4.39642	-445.569
31	343.221	-268.479	-1.15289		4.54545	-445.159
32	286.805	-332.253	-1.42674		4.69449	-443.394
33	137.468	-225.119	-0.96669		4.84352	-435.669
34	57.8218	-181.584	-0.779746		4.99255	-435.481
35	51.1847	-235.59	-1.01166		5.14158	-434.171
36	31.2731	-209.303	-0.898774		5.29061	-432.609
37	8.04298	-187.329	-0.804414		5.43964	-429.937
38	-21.8243	-174.056	-0.747419		5.58867	-425.732
39	-45.0545	-117.436	-0.504285		5.7377	-425.284
40	-35.0987	-121.701	-0.522602		5.88674	-424.907
41	-45.0545	-129.358	-0.555481		6.03577	-422.855
42	-71.6032	-114.042	-0.489709		6.1848	-421.916
43	-118.063	-73.383	-0.315116		6.33383	-419.23
44	-171.161	-44.7455	-0.192143		6.48286	-418.728
45	-177.798	-76.9053	-0.330241		6.63189	-417.478
46	-171.161	-174.502	-0.749334		6.78092	-416.354
47	-167.842	-224.79	-0.965277		6.92996	-415.515
48	-147.931	-231.633	-0.994663		7.07899	-412.401
49	-134.656	-260.133	-1.11704		7.22802	-410.411
50	-114.745	-310.987	-1.33542		7.37705	-407.461
51	-88.1961	-336.71	-1.44588		7.52608	-406.345
52	-157.887	-258.468	-1.10989		7.67511	-406.271
53	-287.312	-104.745	-0.449787		7.82414	-404.247
54	-380.232	-8.58589	-0.0368689		7.97317	-402.333
55	-430.011	19.5998	0.0841639		8.12221	-402.01
56	-493.064	86.7187	0.372381		8.27124	-401.822
57	-566.073	173.664	0.745734		8.42027	-401.154
58	-619.171	234.448	1.00675		8.5693	-400.984
59	-576.029	217.963	0.935961		8.71833	-400.838
60	-446.604	117.241	0.503448		8.86736	-400.534
61	-363.639	43.4549	0.186601		9.01639	-399.416
62	-333.772	-8.05808	-0.0346024		9.16542	-399.313
63	-283.993	-51.3617	-0.220554		9.31446	-399.238
64	-224.258	-111.244	-0.477695		9.46349	-398.563
65	-184.435	-126.598	-0.543627		9.61252	-397.32
66	-151.249	-182.418	-0.783324		9.76155	-396.512
67	-144.612	-223.853	-0.961251		9.91058	-394.996
68	-131.338	-233.221	-1.00148		10.0596	-394.789
69	-118.063	-223.157	-0.958264		10.2086	-392.749
70	-128.019	-224.388	-0.96355		10.3577	-392.632
71	-118.063	-254.65	-1.0935		10.5067	-392.41
72	-104.789	-297.544	-1.27769		10.6557	-392.056
73	-121.382	-286.079	-1.22846		10.8048	-391.7
74	-134.656	-266.327	-1.14364		10.9538	-391.695
75	-134.656	-287.259	-1.23353		11.1028	-388.818
76	-131.338	-302.833	-1.3004		11.2519	-388.259
77	-134.656	-295.281	-1.26797		11.4009	-386.249
78	-144.612	-254.804	-1.09416		11.5499	-385.683
79	-161.205	-243.042	-1.04365		11.699	-385.295
80	-164.524	-212.419	-0.912153		11.848	-384.878
81	-154.568	-205.157	-0.880972		11.997	-384.722
82	-161.205	-203.501	-0.87386		12.1461	-380.674
83	-147.931	-224.326	-0.963283		12.2951	-379.564
84	-111.426	-233.546	-1.00288		12.4441	-376.942
85	-108.108	-228.406	-0.980805		12.5931	-374.081
86	-101.47	-214.732	-0.922085		12.7422	-373.503
87	-88.1961	-263.13	-1.12991		12.8912	-372.714
88	-94.8333	-266.443	-1.14414		13.0402	-372.552
89	-91.5147	-259.255	-1.11327		13.1893	-372.256
90	-124.701	-219.416	-0.942202		13.3383	-370.746
91	-157.887	-212.859	-0.914045		13.4873	-368.491
92	-137.975	-248.274	-1.06612		13.6364	-368.465
93	-124.701	-274.537	-1.1789		13.7854	-366.996
94	-124.701	-273.862	-1.176		13.9344	-364.706
95	-118.063	-270.195	-1.16025		14.0835	-364.558
96	-121.382	-263.913	-1.13328		14.2325	-364.359
97	-111.426	-300.975	-1.29242		14.3815	-361.276
98	-98.1519	-303.003	-1.30113		14.5306	-360.641
99	-98.1519	-301.161	-1.29322		14.6796	-360.267
100	-94.8333	-350.325	-1.50434		14.8286	-359.725
101	-121.382	-383.26	-1.64577		14.9776	-358.066
102	-147.931	-427.078	-1.83393		15.1267	-355.077
103	-137.975	-488.445	-2.09744		15.2757	-355.038
104	-128.019	-477.888	-2.05211		15.4247	-352.407
105	-124.701	-511.703	-2.19732		15.5738	-351.326
106	-124.701	-568.719	-2.44215		15.7228	-350.769
107	-118.063	-562.455	-2.41525		15.8718	-349.424
108	-81.5589	-591.687	-2.54078		16.0209	-348.995
109	-108.108	-517.398	-2.22177		16.1699	-346.307
110	-187.754	-423.809	-1.81989		16.3189	-345.663
111	-224.258	-403.204	-1.73141		16.468	-344.972
112	-237.533	-351.752	-1.51047		16.617	-344.117
113	-237.533	-287.278	-1.23361		16.766	-343.927
114	-237.533	-296.036	-1.27122		16.9151	-342.528
115	-240.851	-257.212	-1.1045		17.0641	-342.413
116	-187.754	-305.766	-1.313		17.2131	-342.18
117	-111.426	-321.182	-1.3792		17.3621	-341.83
118	-81.5589	-310.136	-1.33176		17.5112	-341.22
119	-74.9218	-305.753	-1.31294		17.6602	-339.824
120	-78.2404	-340.99	-1.46425		17.8092	-339.252
121	-81.5589	-313.437	-1.34594		17.9583	-336.514
122	-81.5589	-341.296	-1.46557		18.1073	-335.502
123	-78.2404	-385.117	-1.65374		18.2563	-335.355
124	-71.6032	-428.859	-1.84157		18.4054	-333.667
125	-64.966	-454.526	-1.95179		18.5544	-333.005
126	-58.3288	-470.245	-2.01929		18.7034	-331.665
127	-55.0102	-424.89	-1.82453		18.8525	-329.363
128	-55.0102	-415.668	-1.78493		19.0015	-322.652
129	-58.3288	-400.518	-1.71987		19.1505	-321.666
130	-68.2846	-356.999	-1.533		19.2996	-320.184
131	-81.5589	-333.956	-1.43405		19.4486	-317.524
132	-88.1961	-272.07	-1.1683		19.5976	-316.599
133	-91.5147	-263.524	-1.1316		19.7466	-316.202
134	-94.8333	-278.67	-1.19664		19.8957	-315.983
135	-94.8333	-260.244	-1.11752		20.0447	-315.69
136	-91.5147	-203.181	-0.872485		20.1937	-312.133
137	-84.8775	-150.141	-0.644725		20.3428	-311.033
138	-78.2404	-89.0671	-0.382466		20.4918	-310.41
139	-74.9218	-101.056	-0.433948		20.6408	-309.053
140	-71.6032	-77.6532	-0.333453		20.7899	-305.784
141	-68.2846	-57.6937	-0.247744		20.9389	-303.054
142	-68.2846	-41.1551	-0.176725		21.0879	-295.077
143	-68.2846	-36.6122	-0.157218		21.237	-294.696
144	-68.2846	-46.1795	-0.198301		21.386	-291.433
145	-68.2846	-73.9751	-0.317659		21.535	-283.614
146	-68.2846	-90.7543	-0.38971		21.6841	-283.034
147	-68.2846	-133.906	-0.57501		21.8331	-281.587
148	-68.2846	-120.667	-0.518159		21.9821	-280.677
149	-68.2846	-99.4226	-0.426933		22.1311	-274.658
150	-68.2846	-110.06	-0.472613		22.2802	-273.339
151	-68.2846	-131.058	-0.562778		22.4292	-269.637
152	-71.6032	-129.705	-0.556971		22.5782	-269.427
153	-78.2404	-77.7101	-0.333697		22.7273	-269.152
154	-78.2404	-34.2027	-0.146871		22.8763	-268.225
155	-74.9218	-16.4092	-0.0704633		23.0253	-267.904
156	-74.9218	7.31285	0.0314023		23.1744	-267.768
157	-74.9218	66.8309	0.28698		23.3234	-263.907
158	-74.9218	115.871	0.497564		23.4724	-261.578
159	-68.2846	142.54	0.612086		23.6215	-259.502
160	-58.3288	128.211	0.550555		23.7705	-257.645
161	-58.3288	142.208	0.610657		23.9195	-254.703
162	-61.6474	147.215	0.632162		24.0686	-253.439
163	-61.6474	114.289	0.490773		24.2176	-250.35
164	-61.6474	94.5007	0.405798		24.3666	-249.434
165	-61.6474	50.2784	0.215902		24.5156	-242.791
166	-74.9218	12.0915	0.0519223		24.6647	-242.636
167	-88.1961	-14.9366	-0.0641396		24.8137	-240.071
168	-88.1961	-14.9031	-0.0639959		24.9627	-237.401
169	-88.1961	-15.0155	-0.0644785		25.1118	-235.019
170	-88.1961	-21.6911	-0.0931444		25.2608	-233.466
171	-88.1961	-39.8753	-0.171229		25.4098	-228.407
172	-88.1961	-1.6924	-0.00726737		25.5589	-226.608
173	-78.2404	9.22779	0.0396253		25.7079	-226.523
174	-68.2846	6.88658	0.0295719		25.8569	-224.088
175	-68.2846	25.2632	0.108483		26.006	-223.145
176	-68.2846	12.1056	0.051983		26.155	-222.731
177	-61.6474	-5.48337	-0.0235463		26.304	-222.539
178	-58.3288	-12.0023	-0.0515394		26.4531	-222.069
179	-61.6474	-27.6893	-0.118901		26.6021	-220.646
180	-58.3288	-18.4796	-0.0793538		26.7511	-215.906
181	-51.6916	19.9524	0.0856781		26.9001	-215.862
182	-48.373	-16.5209	-0.0709426		27.0492	-215.456
183	-48.373	-21.9202	-0.0941279		27.1982	-207.244
184	-48.373	-18.9652	-0.0814389		27.3472	-207.083
185	-48.373	-34.1776	-0.146763		27.4963	-203.903
186	-51.6916	-58.6524	-0.251861		27.6453	-203.364
187	-58.3288	-68.861	-0.295698		27.7943	-203.244
188	-64.966	-91.4783	-0.39282		27.9434	-202.191
189	-68.2846	-74.6842	-0.320704		28.0924	-201.309
190	-51.6916	-75.1404	-0.322663		28.2414	-200.19
191	-35.0987	-78.12	-0.335457		28.3905	-200.181
192	-28.4615	-64.251	-0.275902		28.5395	-199.592
193	-18.5057	-6.18096	-0.0265418		28.6885	-199.342
194	-11.8686	20.2357	0.0868948		28.8376	-195.88
195	-8.54997	18.6591	0.0801244		28.9866	-191.446
196	-15.1871	-17.5375	-0.0753083		29.1356	-189.672
197	-35.0987	0.693122	0.00297635		29.2846	-188.952
198	-38.4173	27.0789	0.11628		29.4337	-185.645
199	-28.4615	66.0312	0.283546		29.5827	-184.406
200	-15.1871	22.7008	0.0974801		29.7317	-184.124
201	8.04298	-12.6062	-0.0541326		29.8808	-183.734
202	21.3173	16.8771	0.0724726		30.0298	-182.315
203	41.2289	29.4191	0.126329		30.1788	-181.991
204	57.8218	6.32333	0.0271532		30.3279	-179.286
205	37.9103	5.96981	0.0256351		30.4769	-178.353
206	24.6359	-18.2754	-0.0784768		30.6259	-178.345
207	27.9545	-27.1168	-0.116443		30.775	-178.03
208	24.6359	-6.31976	-0.0271379		30.924	-177.737
209	27.9545	-51.1974	-0.219848		31.073	-175.978
210	27.9545	-83.454	-0.358362		31.2221	-175.593
211	21.3173	-125.399	-0.538478		31.3711	-174.413
212	14.6802	-115.499	-0.495967		31.5201	-171.018
213	4.72439	-88.2269	-0.378858		31.6692	-169.535
214	-11.8686	-75.7059	-0.325091		31.8182	-168.574
215	-48.373	-89.7795	-0.385524		31.9672	-168.361
216	-68.2846	-61.604	-0.264535		32.1162	-167.707
217	-45.0545	-74.0735	-0.318081		32.2653	-167.307
218	-21.8243	-78.72	-0.338034		32.4143	-164.627
219	-8.54997	-86.7878	-0.372678		32.5633	-162.49
220	34.5917	-130.59	-0.560769		32.7124	-160.132
221	100.964	-189.285	-0.812812		32.8614	-160.086
222	160.698	-214.948	-0.923013		33.0104	-159.039
223	183.928	-194.844	-0.836684		33.1595	-156.8
224	170.654	-138.071	-0.592896		33.3085	-156.444
225	183.928	-129.26	-0.555061		33.4575	-155.95
226	203.84	-138.912	-0.596507		33.6066	-152.228
227	167.335	-95.5296	-0.410216		33.7556	-149.563
228	140.787	-24.9853	-0.10729		33.9046	-149.256
229	173.972	-38.8433	-0.166798		34.0537	-148.936
230	210.477	-132.948	-0.570897		34.2027	-145.426
231	213.796	-120.285	-0.516521		34.3517	-143.35
232	190.565	-72.0943	-0.309582		34.5007	-142.969
233	197.203	-9.07884	-0.0389857		34.6498	-142.26
234	230.389	-1.99186	-0.00855329		34.7988	-139.186
235	243.663	28.1476	0.120869		34.9478	-138.153
236	230.389	117.512	0.504611		35.0969	-137.545
237	197.203	263.213	1.13027		35.2459	-136.684
238	177.291	313.024	1.34416		35.3949	-136.233
239	187.247	307.871	1.32204		35.544	-132.727
240	200.521	281.01	1.20669		35.693	-131.854
241	197.203	289.888	1.24481		35.842	-129.889
242	150.742	360.683	1.54882		35.9911	-129.557
243	124.194	385.565	1.65566		36.1401	-129.386
244	203.84	315.726	1.35577		36.2891	-128.938
245	280.167	273.838	1.1759		36.4382	-128.476
246	306.716	313.865	1.34777		36.5872	-128.071
247	310.035	384.087	1.64932		36.7362	-127.19
248	286.805	495.706	2.12863		36.8852	-126.832
249	276.849	554.344	2.38042		37.0343	-125.978
250	303.397	597.324	2.56498		37.1833	-123.808
251	256.937	705.437	3.02924		37.3323	-123.763
252	180.61	822.768	3.53307		37.4814	-121.252
253	140.787	833.178	3.57777		37.6304	-121.062
254	137.468	794.966	3.41369		37.7794	-119.655
255	173.972	681.354	2.92582		37.9285	-119.128
256	190.565	613.096	2.63271		38.0775	-117.914
257	237.026	493.327	2.11841		38.2265	-117.766
258	310.035	318.632	1.36825		38.3756	-117.555
259	373.088	154.232	0.662294		38.5246	-116.199
260	419.548	65.6275	0.281813		38.6736	-114.499
261	399.637	26.1901	0.112463		38.8227	-114.464
262	359.814	-11.7678	-0.0505322		38.9717	-113.219
263	336.583	-33.3225	-0.143091		39.1207	-112.443
264	243.663	-33.5363	-0.144009		39.2697	-110.344
265	157.38	-27.1749	-0.116693		39.4188	-109.887
266	110.919	-6.11348	-0.0262521		39.5678	-109.44
267	67.7776	19.672	0.0844742		39.7168	-108.745
268	54.5032	-2.69603	-0.0115771		39.8659	-107.995
269	47.8661	-47.5605	-0.204231		40.0149	-107.465
270	34.5917	-125.983	-0.540989		40.1639	-106.749
271	4.72439	-108.153	-0.464422		40.313	-106.202
272	-41.7359	-50.4987	-0.216848		40.462	-106.056
273	-25.1429	-75.8916	-0.325888		40.611	-105.799
274	-11.8686	-125.676	-0.53967		40.7601	-104.897
275	-74.9218	-85.1642	-0.365706		40.9091	-104.081
276	-141.294	25.0948	0.10776		41.0581	-103.428
277	-151.249	55.4945	0.2383		41.2072	-103.212
278	-137.975	74.0615	0.318029		41.3562	-103.133
279	-131.338	108.295	0.465034		41.5052	-103.099
280	-177.798	129.47	0.555962		41.6542	-102.374
281	-220.94	171.079	0.734635		41.8033	-101.538
282	-177.798	124.071	0.532776		41.9523	-101.275
283	-104.789	4.35715	0.0187102		42.1013	-101.035
284	-41.7359	-79.3262	-0.340637		42.2504	-100.819
285	-111.426	-37.5095	-0.16107		42.3994	-100.693
286	-257.444	57.2545	0.245858		42.5484	-100.544
287	-283.993	68.1313	0.292564		42.6975	-100.432
288	-257.444	34.7134	0.149064		42.8465	-100.004
289	-267.4	43.3119	0.185987		42.9955	-98.8801
290	-287.312	64.167	0.275541		43.1446	-96.7024
291	-317.179	83.7128	0.359474		43.2936	-95.9981
292	-297.267	47.8337	0.205404		43.4426	-95.7549
293	-227.577	-34.0012	-0.146005		43.5917	-95.3378
294	-191.072	-76.8319	-0.329926		43.7407	-93.5948
295	-194.391	-86.2859	-0.370522		43.8897	-92.7125
296	-164.524	-126.909	-0.544963		44.0387	-92.2345
297	-114.745	-154.892	-0.665128		44.1878	-91.3917
298	-84.8775	-141.645	-0.608241		44.3368	-91.331
299	-25.1429	-248.196	-1.06579		44.4858	-89.8885
300	31.2731	-346.963	-1.4899		44.6349	-89.3367
301	21.3173	-338.841	-1.45503		44.7839	-88.321
302	14.6802	-283.832	-1.21881		44.9329	-87.6511
303	41.2289	-278.63	-1.19647		45.082	-87.5744
304	17.9988	-233.455	-1.00248		45.231	-87.2451
305	-5.23138	-216.838	-0.931128		45.38	-86.8145
306	-21.8243	-1094.18	-4.69855		45.5291	-85.7105
307	-48.373	-704.728	-3.02619		45.6781	-85.08
308	-35.0987	-471.07	-2.02283		45.8271	-83.5025
309	-31.7801	-417.646	-1.79342		45.9762	-82.5506
310	-71.6032	-325.717	-1.39867		46.1252	-81.9178
311	-38.4173	-334.134	-1.43482		46.2742	-80.9748
312	-11.8686	-380.88	-1.63555		46.4232	-80.5723
313	1.4058	-200.998	-0.86311		46.5723	-80.569
314	14.6802	-158.03	-0.6786		46.7213	-80.3686
315	-94.8333	-73.7403	-0.31665		46.8703	-79.1247
316	-151.249	-31.0652	-0.133398		47.0194	-78.8462
317	-181.117	2.76369	0.0118677		47.1684	-77.5778
318	-237.533	104.805	0.450047		47.3174	-76.8084
319	-177.798	41.1145	0.176551		47.4665	-75.0737
320	-157.887	-19.851	-0.0852426		47.6155	-74.8092
321	-220.94	-5.66799	-0.0243391		47.7645	-71.069
322	-201.028	-56.6163	-0.243118		47.9136	-70.5646
323	-151.249	-130.338	-0.559686		48.0626	-70.3311
324	-111.426	-197.626	-0.848633		48.2116	-70.2932
325	-111.426	-230.754	-0.990885		48.3607	-69.6596
326	-194.391	-148.022	-0.635626		48.5097	-69.0126
327	-234.214	-130.145	-0.558859		48.6587	-67.6089
328	-157.887	-188.42	-0.8091		48.8077	-67.3382
329	-55.0102	-293.984	-1.26241		48.9568	-67.1308
330	-38.4173	-271.993	-1.16797		49.1058	-67.021
331	-71.6032	-251.049	-1.07804		49.2548	-66.5206
332	-78.2404	-237.742	-1.0209		49.4039	-65.6166
333	-71.6032	-240.529	-1.03286		49.5529	-64.8939
334	-45.0545	-294.197	-1.26332		49.7019	-64.4791
335	-61.6474	-271.357	-1.16524		49.851	-63.9135
336	-134.656	-232.34	-0.997696		50	-63.1985
337	-177.798	-228.473	-0.981093		50.149	-62.8303
338	-164.524	-236.315	-1.01476		50.2981	-61.398
339	-174.479	-210.398	-0.903478		50.4471	-61.1507
340	-187.754	-203.946	-0.875772		50.5961	-59.0205
341	-191.072	-210.937	-0.905792		50.7452	-58.3493
342	-201.028	-234.453	-1.00677		50.8942	-57.724
343	-184.435	-216.099	-0.927955		51.0432	-57.5829
344	-174.479	-242.999	-1.04347		51.1923	-56.3514
345	-167.842	-275.551	-1.18325		51.3413	-56.179
346	-131.338	-364.723	-1.56617		51.4903	-55.7976
347	-144.612	-305.98	-1.31392		51.6393	-55.4995
348	-177.798	-267.771	-1.14984		51.7884	-55.3916
349	-187.754	-214.068	-0.919234		51.9374	-55.2713
350	-220.94	-214.73	-0.922077		52.0864	-54.5688
351	-234.214	-184.514	-0.792326		52.2355	-54.4301
352	-244.17	-152.342	-0.654177		52.3845	-54.2497
353	-244.17	-129.911	-0.557853		52.5335	-53.7272
354	-220.94	-164.743	-0.707427		52.6826	-53.3622
355	-217.621	-143.02	-0.614146		52.8316	-52.8743
356	-187.754	-180.737	-0.776108		52.9806	-52.7467
357	-124.701	-217.828	-0.93538		53.1297	-52.5354
358	-131.338	-171.716	-0.737369		53.2787	-52.0357
359	-154.568	-177.097	-0.760475		53.4277	-50.747
360	-177.798	-138.801	-0.596028		53.5768	-50.677
361	-171.161	-111.873	-0.480399		53.7258	-49.8606
362	-111.426	-148.075	-0.635855		53.8748	-49.4134
363	-45.0545	-218.853	-0.939782		54.0238	-49.0684
364	11.3616	-253.997	-1.0907		54.1729	-48.3276
365	81.052	-288.296	-1.23798		54.3219	-48.0343
366	120.875	-296.468	-1.27307		54.4709	-47.4875
367	107.601	-289.592	-1.24355		54.62	-47.4717
368	120.875	-343.414	-1.47466		54.769	-45.6252
369	147.424	-415.191	-1.78288		54.918	-45.4483
370	147.424	-422.082	-1.81247		55.0671	-44.9098
371	87.6891	-393.474	-1.68963		55.2161	-44.3488
372	61.1404	-410.564	-1.76302		55.3651	-43.3078
373	124.194	-468.12	-2.01017		55.5142	-43.0214
374	180.61	-502.276	-2.15684		55.6632	-41.2629
375	193.884	-477.498	-2.05044		55.8122	-40.1108
376	173.972	-414.044	-1.77796		55.9613	-39.9263
377	137.468	-337.649	-1.44991		56.1103	-37.435
378	164.017	-278.516	-1.19598		56.2593	-34.8672
379	193.884	-271.462	-1.16569		56.4083	-34.4727
380	160.698	-219.719	-0.9435		56.5574	-34.4056
381	173.972	-221.444	-0.950909		56.7064	-32.9443
382	230.389	-279.802	-1.2015		56.8554	-32.7247
383	263.574	-289.642	-1.24376		57.0045	-31.7392
384	283.486	-300.54	-1.29056		57.1535	-30.9512
385	296.76	-354.484	-1.5222		57.3025	-30.8068
386	290.123	-324.596	-1.39386		57.4516	-28.9858
387	286.805	-282.739	-1.21412		57.6006	-28.9322
388	276.849	-298.015	-1.27971		57.7496	-27.8663
389	223.751	-212.032	-0.91049		57.8987	-27.5988
390	170.654	-127.767	-0.548649		58.0477	-26.7796
391	110.919	-58.0811	-0.249408		58.1967	-26.068
392	24.6359	75.7123	0.325118		58.3458	-24.6867
393	8.04298	68.4089	0.293757		58.4948	-23.9406
394	77.7334	-13.0949	-0.0562312		58.6438	-23.2429
395	94.3263	-41.5013	-0.178212		58.7928	-23.0425
396	54.5032	55.3936	0.237867		58.9419	-21.1661
397	41.2289	130.166	0.558951		59.0909	-20.7535
398	24.6359	160.198	0.68791		59.2399	-18.543
399	34.5917	171.351	0.735802		59.389	-17.0545
400	-28.4615	202.248	0.86848		59.538	-16.3411
401	-114.745	269.164	1.15582		59.687	-16.2878
402	-81.5589	226.325	0.97187		59.8361	-16.0328
403	-61.6474	208.644	0.895944		59.9851	-15.8695
404	-81.5589	147.94	0.635271		60.1341	-14.3667
405	-28.4615	64.9493	0.2789		60.2832	-13.8827
406	1.4058	8.12832	0.0349041		60.4322	-13.8517
407	-5.23138	-23.7009	-0.101774		60.5812	-11.369
408	-25.1429	-14.9679	-0.0642741		60.7303	-11.3383
409	-141.294	127.442	0.547252		60.8793	-10.9155
410	-224.258	178.633	0.767073		61.0283	-8.09085
411	-283.993	183.3	0.787112		61.1773	-7.81595
412	-410.099	225.975	0.970365		61.3264	-7.53574
413	-443.285	200.494	0.860947		61.4754	-7.14063
414	-396.825	207.153	0.889543		61.6244	-6.90853
415	-413.418	242.4	1.04089		61.7735	-6.89726
416	-386.869	166.223	0.713782		61.9225	-5.97849
417	-337.09	83.6509	0.359208		62.0715	-4.56321
418	-317.179	113.934	0.489249		62.2206	-2.55981
419	-277.356	70.2727	0.30176		62.3696	0.305591
420	-313.86	144.325	0.619751		62.5186	0.83777
421	-383.551	180.187	0.773745		62.6677	2.90398
422	-410.099	206.196	0.885432		62.8167	3.95232
423	-453.241	293.109	1.25865		62.9657	4.02637
424	-456.56	332.752	1.42888		63.1148	4.06573
425	-406.781	331.972	1.42553		63.2638	6.36054
426	-360.321	346.438	1.48765		63.4128	6.89855
427	-293.949	338.596	1.45398		63.5618	6.90586
428	-191.072	244.309	1.04909		63.7109	7.51365
429	-114.745	178.919	0.768302		63.8599	7.60689
430	-88.1961	155.495	0.667715		64.0089	8.36718
431	-94.8333	156.724	0.672994		64.158	9.53412
432	-137.975	131.066	0.562816		64.307	10.1091
433	-191.072	153.637	0.659738		64.456	10.2575
434	-244.17	163.601	0.702523		64.6051	11.0283
435	-313.86	264.792	1.13705		64.7541	11.7198
436	-340.409	309.458	1.32885		64.9031	16.5448
437	-300.586	246.017	1.05643		65.0522	17.0383
438	-283.993	220.794	0.948119		65.2012	18.3162
439	-313.86	283.053	1.21547		65.3502	20.0777
440	-293.949	277.916	1.19341		65.4993	21.7736
441	-240.851	184.5	0.792266		65.6483	22.5038
442	-230.896	134.193	0.576242		65.7973	23.7529
443	-280.674	151.117	0.648917		65.9463	24.3363
444	-333.772	253.403	1.08815		66.0954	24.7004
445	-343.728	235.733	1.01227		66.2444	27.0748
446	-307.223	177.837	0.763655		66.3934	27.8839
447	-297.267	179.501	0.770801		66.5425	28.9297
448	-343.728	237.672	1.02059		66.6915	29.963
449	-370.276	252.721	1.08522		66.8405	30.595
450	-353.683	252.409	1.08387		66.9896	32.0404
451	-340.409	241.529	1.03716		67.1386	32.3226
452	-366.958	311.16	1.33616		67.2876	32.3314
453	-360.321	306.958	1.31812		67.4367	32.358
454	-313.86	248.244	1.06599		67.5857	32.5173
455	-283.993	236.505	1.01558		67.7347	32.5826
456	-274.037	253.284	1.08763		67.8838	32.8533
457	-267.4	251.53	1.0801		68.0328	32.9877
458	-254.126	206.091	0.884982		68.1818	34.5596
459	-230.896	176.465	0.757765		68.3308	35.4985
460	-264.081	184.957	0.794228		68.4799	36.0181
461	-310.542	294.201	1.26333		68.6289	36.4878
462	-274.037	257.749	1.10681		68.7779	37.5697
463	-237.533	166.464	0.714816		68.927	38.1945
464	-230.896	148.978	0.639729		69.076	40.1029
465	-237.533	150.718	0.647203		69.225	40.9489
466	-257.444	155.906	0.669481		69.3741	40.9961
467	-227.577	98.6393	0.42357		69.5231	42.8648
468	-201.028	-67.1971	-0.288553		69.6721	42.8866
469	-230.896	-108.928	-0.467753		69.8212	43.7036
470	-244.17	-50.9072	-0.218602		69.9702	43.8801
471	-237.533	-31.8944	-0.136958		70.1192	44.6477
472	-220.94	-29.4098	-0.126289		70.2683	45.1968
473	-197.71	-30.6978	-0.13182		70.4173	47.9274
474	-177.798	25.5703	0.109802		70.5663	48.8129
475	-151.249	106.901	0.459045		70.7154	50.5684
476	-124.701	160.199	0.687915		70.8644	50.9051
477	-134.656	166.979	0.717029		71.0134	51.7405
478	-167.842	225.565	0.968603		71.1624	51.8072
479	-191.072	281.963	1.21078		71.3115	52.6419
480	-204.347	293.057	1.25842		71.4605	52.825
481	-207.665	289.214	1.24192		71.6095	52.8382
482	-224.258	256.616	1.10194		71.7586	53.2361
483	-244.17	268.87	1.15456		71.9076	54.6678
484	-230.896	282.636	1.21367		72.0566	55.5442
485	-207.665	236.595	1.01597		72.2057	55.7546
486	-201.028	168.084	0.721773		72.3547	56.6661
487	-197.71	133.231	0.572109		72.5037	57.7223
488	-201.028	94.2792	0.404847		72.6528	60.4231
489	-204.347	110.752	0.475583		72.8018	61.891
490	-201.028	69.1739	0.297042		72.9508	63.8135
491	-184.435	0.701269	0.00301134		73.0999	64.1452
492	-164.524	-3.83705	-0.0164768		73.2489	64.1743
493	-154.568	-10.0593	-0.0431958		73.3979	64.6385
494	-144.612	-4.95071	-0.021259		73.5469	64.9274
495	-131.338	-14.0881	-0.0604961		73.696	65.286
496	-108.108	-31.0785	-0.133455		73.845	65.2861
497	-88.1961	-48.037	-0.206277		73.994	65.2942
498	-81.5589	-5.68615	-0.0244171		74.1431	66.3806
499	-78.2404	-50.2354	-0.215717		74.2921	67.2988
500	-68.2846	9.93528	0.0426634		74.4411	68.6009
501	-51.6916	24.912	0.106975		74.5902	69.4019
502	-45.0545	38.1572	0.163852		74.7392	69.8824
503	-48.373	78.336	0.336385		74.8882	70.648
504	-45.0545	126.329	0.542471		75.0373	71.3059
505	-38.4173	117.798	0.505838		75.1863	71.8057
506	-28.4615	170.626	0.732691		75.3353	73.0018
507	-25.1429	163.313	0.701289		75.4844	74.2556
508	-31.7801	144.345	0.619836		75.6334	74.7411
509	-28.4615	161.398	0.693065		75.7824	75.2166
510	-18.5057	171.845	0.737925		75.9314	76.1712
511	-8.54997	153.696	0.659988		76.0805	76.4519
512	11.3616	146.795	0.630357		76.2295	77.152
513	21.3173	114.444	0.491437		76.3785	77.5287
514	21.3173	81.6652	0.350681		76.5276	78.4613
515	24.6359	174.277	0.748369		76.6766	79.3804
516	27.9545	182.42	0.783334		76.8256	81.2742
517	31.2731	200.148	0.859459		76.9747	81.5483
518	27.9545	224.982	0.966103		77.1237	82.3282
519	11.3616	283.758	1.21849		77.2727	82.5248
520	-5.23138	324.543	1.39363		77.4218	82.969
521	-11.8686	314.549	1.35071		77.5708	83.8787
522	4.72439	234.865	1.00854		77.7198	85.568
523	21.3173	259.429	1.11402		77.8689	87.4496
524	21.3173	227.431	0.976618		78.0179	88.613
525	21.3173	217.84	0.935433		78.1669	88.7101
526	21.3173	198.238	0.851261		78.3159	89.3673
527	21.3173	216.441	0.929426		78.465	90.1626
528	17.9988	244.483	1.04984		78.614	90.8904
529	1.4058	215.298	0.924515		78.763	92.3454
530	-31.7801	231.364	0.993506		78.9121	93.5102
531	-61.6474	240.468	1.0326		79.0611	94.3756
532	-74.9218	254.546	1.09305		79.2101	95.4387
533	-74.9218	240.971	1.03476		79.3592	100.348
534	-68.2846	225.641	0.968932		79.5082	101.697
535	-58.3288	232.413	0.99801		79.6572	101.791
536	-71.6032	339.82	1.45923		79.8063	102.948
537	-71.6032	366.173	1.57239		79.9553	102.983
538	-55.0102	400.346	1.71914		80.1043	104.806
539	-55.0102	390.06	1.67497		80.2534	105.714
540	-51.6916	365.37	1.56894		80.4024	109.897
541	-48.373	353.11	1.5163		80.5514	112.565
542	-48.373	313.286	1.34529		80.7004	112.597
543	-48.373	236.615	1.01605		80.8495	114.469
544	-45.0545	165.746	0.711734		80.9985	115.801
545	-38.4173	93.9615	0.403483		81.1475	115.804
546	-55.0102	110.765	0.475638		81.2966	118.471
547	-81.5589	164.528	0.706504		81.4456	119.205
548	-98.1519	149.057	0.64007		81.5946	119.28
549	-118.063	150.104	0.644565		81.7437	119.545
550	-118.063	159.06	0.683022		81.8927	120.691
551	-118.063	158.166	0.679186		82.0417	121.464
552	-121.382	138.42	0.594394		82.1908	124.124
553	-118.063	128.321	0.551027		82.3398	124.897
554	-128.019	120.203	0.516168		82.4888	130.205
555	-121.382	132.41	0.568587		82.6379	132.937
556	-91.5147	115.851	0.497479		82.7869	134.177
557	-71.6032	74.5072	0.319943		82.9359	135.129
558	-71.6032	88.148	0.378519		83.0849	135.761
559	-88.1961	159.502	0.684922		83.234	137.81
560	-91.5147	180.128	0.773491		83.383	138.17
561	-81.5589	160.02	0.687147		83.532	140.875
562	-78.2404	134.906	0.579305		83.6811	142.165
563	-84.8775	153.478	0.659056		83.8301	144.366
564	-108.108	211.056	0.906302		83.9791	144.766
565	-124.701	239.17	1.02702		84.1282	145.146
566	-124.701	214.068	0.919235		84.2772	146.997
567	-104.789	174.191	0.747998		84.4262	152.647
568	-91.5147	210.795	0.90518		84.5753	153.339
569	-91.5147	215.639	0.92598		84.7243	154.419
570	-78.2404	190.837	0.81948		84.8733	157.357
571	-58.3288	179.793	0.772053		85.0224	158.157
572	-45.0545	164.259	0.705349		85.1714	160.829
573	-25.1429	140.947	0.605244		85.3204	161.872
574	-18.5057	171.152	0.73495		85.4694	162.319
575	-38.4173	144.132	0.61892		85.6185	165.965
576	-64.966	147.294	0.6325		85.7675	166.049
577	-81.5589	141.982	0.609689		85.9165	169.406
578	-81.5589	124.424	0.534291		86.0656	171.395
579	-74.9218	101.997	0.437986		86.2146	173.787
580	-81.5589	109.443	0.469962		86.3636	174.084
581	-101.47	95.492	0.410055		86.5127	177.384
582	-98.1519	79.6089	0.341851		86.6617	178.129
583	-81.5589	46.6918	0.200501		86.8107	178.821
584	-91.5147	63.6484	0.273314		86.9598	179.624
585	-108.108	37.5431	0.161215		87.1088	180.457
586	-118.063	42.9898	0.184603		87.2578	181.023
587	-121.382	40.4072	0.173514		87.4069	184.834
588	-101.47	-7.27433	-0.0312369		87.5559	188.124
589	-81.5589	23.976	0.102956		87.7049	188.242
590	-78.2404	22.969	0.0986319		87.8539	189.265
591	-78.2404	-0.605809	-0.00260142		88.003	198.913
592	-81.5589	38.2512	0.164255		88.152	199.584
593	-74.9218	22.3864	0.0961301		88.301	205.749
594	-68.2846	17.5376	0.0753085		88.4501	205.942
595	-71.6032	30.3402	0.130285		88.5991	210.127
596	-71.6032	-34.1956	-0.14684		88.7481	210.374
597	-71.6032	-13.4768	-0.0578712		88.8972	216.703
598	-64.966	3.81533	0.0163835		89.0462	219.556
599	-61.6474	34.0486	0.146209		89.1952	228.397
600	-58.3288	62.2811	0.267443		89.3443	230.103
601	-64.966	57.4303	0.246613		89.4933	231.421
602	-81.5589	114.076	0.489858		89.6423	231.853
603	-81.5589	126.756	0.544305		89.7914	237.759
604	-74.9218	122.849	0.52753		89.9404	239.157
605	-64.966	130.252	0.559319		90.0894	239.589
606	-35.0987	67.4301	0.289554		90.2385	248.748
607	-18.5057	54.5238	0.234132		90.3875	252.937
608	-8.54997	85.7019	0.368015		90.5365	262.482
609	1.4058	63.8884	0.274345		90.6855	264.913
610	4.72439	71.4468	0.306802		90.8346	268.217
611	4.72439	70.4922	0.302703		90.9836	271.81
612	-11.8686	62.437	0.268112		91.1326	280.746
613	-31.7801	114.305	0.49084		91.2817	284.431
614	-45.0545	88.758	0.381138		91.4307	289.086
615	-45.0545	66.8281	0.286968		91.5797	294.57
616	-18.5057	41.0095	0.1761		91.7288	295.119
617	-1.91279	21.9905	0.0944299		91.8778	302.482
618	-5.23138	38.219	0.164117		92.0268	302.68
619	1.4058	22.3471	0.0959612		92.1759	303.261
620	14.6802	-7.78161	-0.0334152		92.3249	304.737
621	21.3173	-17.291	-0.0742496		92.4739	313.678
622	24.6359	-31.7766	-0.136453		92.623	319.311
623	24.6359	-69.5458	-0.298638		92.772	325.845
624	27.9545	-83.3461	-0.357899		92.921	335.05
625	21.3173	-121.322	-0.520971		93.07	345.336
626	11.3616	-91.9339	-0.394776		93.2191	347.9
627	4.72439	-125.977	-0.54096		93.3681	348.046
628	-5.23138	-114.424	-0.491351		93.5171	402.831
629	-1.91279	-116.002	-0.498126		93.6662	425.827
630	-8.54997	-97.6518	-0.419329		93.8152	435.873
631	-21.8243	-85.6403	-0.36775		93.9642	460.415
632	-18.5057	-51.1539	-0.219661		94.1133	467.39
633	-1.91279	-65.1082	-0.279583		94.2623	467.522
634	11.3616	-63.3973	-0.272236		94.4113	468.4
635	17.9988	-70.8731	-0.304338		94.5604	474.89
636	4.72439	-90.4349	-0.388339		94.7094	481.531
637	-25.1429	-25.5341	-0.109647		94.8584	485.176
638	-64.966	41.0254	0.176168		95.0075	487.09
639	-71.6032	31.6768	0.136024		95.1565	490.315
640	-58.3288	5.58214	0.0239704		95.3055	495.118
641	-58.3288	55.769	0.239479		95.4545	503.528
642	-31.7801	66.3397	0.284871		95.6036	509.758
643	17.9988	74.3466	0.319254		95.7526	511.425
644	57.8218	79.9881	0.343479		95.9016	519.566
645	74.4148	103.714	0.445362		96.0507	527.32
646	61.1404	101.179	0.434476		96.1997	554.006
647	44.5475	121.418	0.521383		96.3487	562.526
648	37.9103	123.962	0.532307		96.4978	600.764
649	-8.54997	103.989	0.44654		96.6468	605.335
650	-64.966	137.968	0.592451		96.7958	620.581
651	-84.8775	115.473	0.495854		96.9449	622.191
652	-74.9218	60.555	0.260031		97.0939	628.667
653	-51.6916	58.5975	0.251625		97.2429	654.053
654	-38.4173	102.231	0.438992		97.392	683.098
655	-35.0987	125.261	0.537888		97.541	694.121
656	11.3616	149.467	0.641832		97.69	730.353
657	34.5917	145.865	0.626363		97.839	775.544
658	8.04298	161.363	0.692913		97.9881	782.511
659	17.9988	171.266	0.735439		98.1371	794.729
660	37.9103	143.113	0.614545		98.2861	803.661
661	44.5475	132.836	0.570415		98.4352	831.193
662	41.2289	99.646	0.427893		98.5842	835.938
663	8.04298	111.502	0.478805		98.7332	855.326
664	34.5917	90.3052	0.387782		98.8823	859.057
665	104.282	-9.90651	-0.0425398		99.0313	882.319
666	117.556	-68.7436	-0.295194		99.1803	895.405
667	104.282	-2.58547	-0.0111023		99.3294	900.721
668	71.0962	63.0804	0.270875		99.4784	932.434
669	67.7776	137.971	0.592465		99.6274	962.374
670	100.964	188.123	0.807823		99.7765	973.965
671	120.875	181.607	0.779845		99.9255	1003.38

## Sheet: T6R
OUTPUT RIEPILOGO
Statistica della regressione
R multiplo	0.571927
R al quadrato	0.3271
R al quadrato corretto	0.326094
Errore standard	231.865
Osservazioni	671
ANALISI VARIANZA
	gdl	SQ	MQ	F	Significatività F
Regressione	1	1.74834e+07	1.74834e+07	325.204	1.51308e-59
Residuo	669	3.59664e+07	53761.4
Totale	670	5.34498e+07
	Coefficienti	Errore standard	Stat t	Valore di significatività	Inferiore 95%	Superiore 95%	Inferiore 95,0%	Superiore 95,0%
Intercetta	-68.6273	8.97209	-7.64897	7.07661e-14	-86.2441	-51.0104	-86.2441	-51.0104
Variabile X 1	46.9062	2.60107	18.0334	1.51308e-59	41.7989	52.0134	41.7989	52.0134
OUTPUT RESIDUI					OUTPUT DATI
Osservazione	Y prevista	Residui	Residui standard		Percentile	Y
1	-15.0202	637.212	2.75025		0.0745156	-1116
2	-15.0202	483.421	2.08648		0.223547	-753.101
3	-15.0202	245.123	1.05797		0.372578	-693.42
4	8.43288	56.8532	0.245383		0.52161	-680.518
5	31.886	-24.2791	-0.10479		0.670641	-673.246
6	25.1851	-91.7057	-0.395809		0.819672	-636.404
7	28.5355	-130.91	-0.565017		0.968703	-627.463
8	41.9373	-70.9231	-0.306109		1.11773	-626.42
9	65.3904	36.401	0.157109		1.26677	-625.505
10	85.493	198.938	0.85863		1.4158	-611.563
11	105.596	369.294	1.5939		1.56483	-605.907
12	115.647	538.406	2.3238		1.71386	-589.284
13	102.245	692.484	2.98881		1.86289	-575.009
14	92.1939	790.125	3.41024		2.01192	-533.569
15	159.203	736.202	3.1775		2.16095	-528.574
16	242.964	616.093	2.6591		2.30999	-524.811
17	309.973	525.966	2.27011		2.45902	-519.492
18	316.673	458.87	1.98052		2.60805	-506.168
19	289.87	393.228	1.6972		2.75708	-504.642
20	350.178	255.157	1.10128		2.90611	-500.462
21	423.888	176.876	0.763411		3.05514	-498.064
22	407.135	155.39	0.670676		3.20417	-496.061
23	323.374	180.154	0.777556		3.3532	-493.52
24	306.622	160.768	0.693885		3.50224	-479.9
25	390.383	77.1391	0.332938		3.65127	-470.678
26	450.691	-14.8181	-0.0639561		3.8003	-463.357
27	413.836	-11.0053	-0.0474998		3.94933	-458.847
28	366.93	-41.0848	-0.177325		4.09836	-450.592
29	340.127	-108.273	-0.467315		4.24739	-449.426
30	346.827	-202.462	-0.87384		4.39642	-445.569
31	289.87	-215.129	-0.928513		4.54545	-445.159
32	139.1	-184.548	-0.796525		4.69449	-443.394
33	58.6895	-146.341	-0.631617		4.84352	-435.669
34	51.9886	-175.751	-0.758555		4.99255	-435.481
35	31.886	-216.292	-0.933532		5.14158	-434.171
36	8.43288	-186.463	-0.804788		5.29061	-432.609
37	-21.7211	-157.565	-0.680062		5.43964	-429.937
38	-45.1742	-150.706	-0.650459		5.58867	-425.732
39	-35.1229	-127.368	-0.549728		5.7377	-425.284
40	-45.1742	-111.626	-0.481786		5.88674	-424.907
41	-71.9777	-102.435	-0.442117		6.03577	-422.855
42	-118.884	-66.7608	-0.288145		6.1848	-421.916
43	-172.491	-18.9555	-0.0818134		6.33383	-419.23
44	-179.192	-36.7145	-0.158463		6.48286	-418.728
45	-172.491	-82.2124	-0.354835		6.63189	-417.478
46	-169.141	-176.523	-0.761885		6.78092	-416.354
47	-149.038	-243.594	-1.05137		6.92996	-415.515
48	-135.636	-243.928	-1.05281		7.07899	-412.401
49	-115.533	-279.255	-1.20529		7.22802	-410.411
50	-88.7299	-337.002	-1.45453		7.37705	-407.461
51	-159.089	-265.817	-1.14729		7.52608	-406.345
52	-289.756	-126.598	-0.546405		7.67511	-406.271
53	-383.569	-8.4874	-0.0366323		7.82414	-404.247
54	-433.825	45.0074	0.194256		7.97317	-402.333
55	-497.484	87.0726	0.375812		8.12221	-402.01
56	-571.193	164.848	0.711497		8.27124	-401.822
57	-624.801	232.391	1.00302		8.42027	-401.154
58	-581.245	196.522	0.848206		8.5693	-400.984
59	-450.578	92.5118	0.399288		8.71833	-400.838
60	-366.817	37.4537	0.161653		8.86736	-400.534
61	-336.663	16.4784	0.0711221		9.01639	-399.416
62	-286.406	-55.4239	-0.239214		9.16542	-399.313
63	-226.098	-109.257	-0.47156		9.31446	-399.238
64	-185.893	-149.609	-0.645725		9.46349	-398.563
65	-152.388	-158.645	-0.684723		9.61252	-397.32
66	-145.687	-187.979	-0.811334		9.76155	-396.512
67	-132.286	-236.179	-1.01937		9.91058	-394.996
68	-118.884	-245.674	-1.06035		10.0596	-394.789
69	-128.935	-212.285	-0.916238		10.2086	-392.749
70	-118.884	-233.523	-1.0079		10.3577	-392.632
71	-105.482	-267.231	-1.15339		10.5067	-392.41
72	-122.234	-280.099	-1.20893		10.6557	-392.056
73	-135.636	-271.824	-1.17321		10.8048	-391.7
74	-135.636	-265.348	-1.14526		10.9538	-391.695
75	-132.286	-289.63	-1.25007		11.1028	-388.818
76	-135.636	-298.535	-1.2885		11.2519	-388.259
77	-145.687	-284.25	-1.22684		11.4009	-386.249
78	-162.44	-236.976	-1.02281		11.5499	-385.683
79	-165.79	-238.457	-1.0292		11.699	-385.295
80	-155.739	-221.204	-0.954732		11.848	-384.878
81	-162.44	-197.286	-0.8515		11.997	-384.722
82	-149.038	-215.669	-0.930842		12.1461	-380.674
83	-112.183	-260.073	-1.1225		12.2951	-379.564
84	-108.833	-236.139	-1.0192		12.4441	-376.942
85	-102.132	-234.382	-1.01161		12.5931	-374.081
86	-88.7299	-227.472	-0.981787		12.7422	-373.503
87	-95.4308	-255.895	-1.10446		12.8912	-372.714
88	-92.0804	-269.196	-1.16187		13.0402	-372.552
89	-125.585	-225.185	-0.971914		13.1893	-372.256
90	-159.089	-185.028	-0.798594		13.3383	-370.746
91	-138.987	-231.759	-1.00029		13.4873	-368.491
92	-125.585	-260.664	-1.12505		13.6364	-368.465
93	-125.585	-273.653	-1.18111		13.7854	-366.996
94	-118.884	-279.679	-1.20712		13.9344	-364.706
95	-122.234	-266.024	-1.14818		14.0835	-364.558
96	-112.183	-273.112	-1.17877		14.2325	-364.359
97	-98.7812	-313.62	-1.35361		14.3815	-361.276
98	-98.7812	-302.373	-1.30507		14.5306	-360.641
99	-95.4308	-303.882	-1.31158		14.6796	-360.267
100	-122.234	-322.924	-1.39377		14.8286	-359.725
101	-149.038	-355.604	-1.53482		14.9776	-358.066
102	-138.987	-436.022	-1.8819		15.1267	-355.077
103	-128.935	-497.485	-2.14718		15.2757	-355.038
104	-125.585	-480.323	-2.07311		15.4247	-352.407
105	-125.585	-510.819	-2.20473		15.5738	-351.326
106	-118.884	-574.536	-2.47974		15.7228	-350.769
107	-82.029	-598.489	-2.58312		15.8718	-349.424
108	-108.833	-564.414	-2.43605		16.0209	-348.995
109	-189.243	-436.262	-1.88294		16.1699	-346.307
110	-226.098	-385.465	-1.6637		16.3189	-345.663
111	-239.5	-387.963	-1.67448		16.468	-344.972
112	-239.5	-349.785	-1.5097		16.617	-344.117
113	-239.5	-285.311	-1.23142		16.766	-343.927
114	-242.85	-290.718	-1.25476		16.9151	-342.528
115	-189.243	-308.821	-1.33289		17.0641	-342.413
116	-112.183	-381.337	-1.64588		17.2131	-342.18
117	-82.029	-350.58	-1.51313		17.3621	-341.83
118	-75.3282	-316.367	-1.36546		17.5112	-341.22
119	-78.6786	-301.996	-1.30344		17.6602	-339.824
120	-82.029	-337.201	-1.45539		17.8092	-339.252
121	-82.029	-312.967	-1.35079		17.9583	-336.514
122	-78.6786	-344.176	-1.48549		18.1073	-335.502
123	-71.9777	-391.38	-1.68922		18.2563	-335.355
124	-65.2768	-435.185	-1.87829		18.4054	-333.667
125	-58.5759	-460.917	-1.98935		18.5544	-333.005
126	-55.2255	-473.348	-2.04301		18.7034	-331.665
127	-55.2255	-424.675	-1.83293		18.8525	-329.363
128	-58.5759	-412.102	-1.77866		19.0015	-322.652
129	-68.6273	-390.219	-1.68422		19.1505	-321.666
130	-82.029	-343.255	-1.48151		19.2996	-320.184
131	-88.7299	-326.785	-1.41043		19.4486	-317.524
132	-92.0804	-268.186	-1.15751		19.5976	-316.599
133	-95.4308	-259.608	-1.12049		19.7466	-316.202
134	-95.4308	-278.073	-1.20018		19.8957	-315.983
135	-92.0804	-262.996	-1.13511		20.0447	-315.69
136	-85.3795	-209.316	-0.903425		20.1937	-312.133
137	-78.6786	-156.34	-0.674775		20.3428	-311.033
138	-75.3282	-91.9793	-0.39699		20.4918	-310.41
139	-71.9777	-104	-0.448873		20.6408	-309.053
140	-68.6273	-80.6291	-0.348001		20.7899	-305.784
141	-68.6273	-57.351	-0.247531		20.9389	-303.054
142	-68.6273	-40.8124	-0.176149		21.0879	-295.077
143	-68.6273	-36.2696	-0.156542		21.237	-294.696
144	-68.6273	-45.8368	-0.197835		21.386	-291.433
145	-68.6273	-73.6325	-0.317803		21.535	-283.614
146	-68.6273	-90.4116	-0.390223		21.6841	-283.034
147	-68.6273	-133.563	-0.57647		21.8331	-281.587
148	-68.6273	-120.324	-0.519329		21.9821	-280.677
149	-68.6273	-99.0799	-0.427636		22.1311	-274.658
150	-68.6273	-109.718	-0.473549		22.2802	-273.339
151	-71.9777	-127.365	-0.549715		22.4292	-269.637
152	-78.6786	-122.63	-0.52928		22.5782	-269.427
153	-78.6786	-77.2718	-0.333511		22.7273	-269.152
154	-75.3282	-37.1149	-0.160191		22.8763	-268.225
155	-75.3282	-16.0028	-0.0690694		23.0253	-267.904
156	-75.3282	7.71923	0.0333168		23.1744	-267.768
157	-75.3282	67.2373	0.290201		23.3234	-263.907
158	-68.6273	109.576	0.472939		23.4724	-261.578
159	-58.5759	132.832	0.573311		23.6215	-259.502
160	-58.5759	128.458	0.554436		23.7705	-257.645
161	-61.9264	145.805	0.629306		23.9195	-254.703
162	-61.9264	147.494	0.636597		24.0686	-253.439
163	-61.9264	114.568	0.494485		24.2176	-250.35
164	-61.9264	94.7797	0.409076		24.3666	-249.434
165	-75.3282	63.9592	0.276053		24.5156	-242.791
166	-88.7299	25.8996	0.111785		24.6647	-242.636
167	-88.7299	-14.4028	-0.0621636		24.8137	-240.071
168	-88.7299	-14.3693	-0.0620191		24.9627	-237.401
169	-88.7299	-14.4817	-0.0625042		25.1118	-235.019
170	-88.7299	-21.1573	-0.0913166		25.2608	-233.466
171	-88.7299	-39.3415	-0.169801		25.4098	-228.407
172	-78.6786	-11.2099	-0.0483829		25.5589	-226.608
173	-68.6273	-0.385295	-0.00166296		25.7079	-226.523
174	-68.6273	7.22926	0.031202		25.8569	-224.088
175	-68.6273	25.6058	0.110517		26.006	-223.145
176	-61.9264	5.74741	0.0248063		26.155	-222.731
177	-58.5759	-8.55483	-0.0369233		26.304	-222.539
178	-61.9264	-8.40473	-0.0362755		26.4531	-222.069
179	-58.5759	-30.7608	-0.132766		26.6021	-220.646
180	-51.8751	-24.9334	-0.107614		26.7511	-215.906
181	-48.5246	16.7854	0.0724469		26.9001	-215.862
182	-48.5246	-16.3693	-0.0706511		27.0492	-215.456
183	-48.5246	-21.7686	-0.0939549		27.1982	-207.244
184	-48.5246	-18.8136	-0.081201		27.3472	-207.083
185	-51.8751	-30.6756	-0.132398		27.4963	-203.903
186	-58.5759	-51.7681	-0.223435		27.6453	-203.364
187	-65.2768	-61.913	-0.267221		27.7943	-203.244
188	-68.6273	-87.8171	-0.379025		27.9434	-202.191
189	-51.8751	-91.0937	-0.393168		28.0924	-201.309
190	-35.1229	-91.7092	-0.395824		28.2414	-200.19
191	-28.422	-84.7967	-0.365989		28.3905	-200.181
192	-18.3706	-74.3419	-0.320865		28.5395	-199.592
193	-11.6698	-13.0169	-0.0561821		28.6885	-199.342
194	-8.31932	16.6865	0.0720202		28.8376	-195.88
195	-15.0202	25.1293	0.10846		28.9866	-191.446
196	-35.1229	2.39819	0.0103508		29.1356	-189.672
197	-38.4733	4.06773	0.0175566		29.2846	-188.952
198	-28.422	17.0836	0.0737342		29.4337	-185.645
199	-15.0202	52.5899	0.226982		29.5827	-184.406
200	8.43288	-0.91923	-0.00396747		29.7317	-184.124
201	21.8346	-26.3979	-0.113935		29.8808	-183.734
202	41.9373	-3.74281	-0.0161543		30.0298	-182.315
203	58.6895	11.9585	0.0516137		30.1788	-181.991
204	38.5869	25.5583	0.110312		30.3279	-179.286
205	25.1851	18.695	0.0806891		30.4769	-178.353
206	28.5355	-22.175	-0.0957089		30.6259	-178.345
207	25.1851	-24.3473	-0.105085		30.775	-178.03
208	28.5355	-10.2194	-0.0441076		30.924	-177.737
209	28.5355	-51.7784	-0.223479		31.073	-175.978
210	21.8346	-77.3342	-0.33378		31.2221	-175.593
211	15.1338	-119.215	-0.514542		31.3711	-174.413
212	5.08244	-105.901	-0.457077		31.5201	-171.018
213	-11.6698	-71.8327	-0.310036		31.6692	-169.535
214	-48.5246	-39.0498	-0.168542		31.8182	-168.574
215	-68.6273	-69.5253	-0.300076		31.9672	-168.361
216	-45.1742	-84.7144	-0.365634		32.1162	-167.707
217	-21.7211	-97.4069	-0.420415		32.2653	-167.307
218	-8.31932	-92.225	-0.39805		32.4143	-164.627
219	35.2364	-130.574	-0.563568		32.5633	-162.49
220	102.245	-198.243	-0.855633		32.7124	-160.132
221	162.553	-250.874	-1.08279		32.8614	-160.086
222	186.006	-240.256	-1.03696		33.0104	-159.039
223	172.605	-183.52	-0.792086		33.1595	-156.8
224	186.006	-153.424	-0.662188		33.3085	-156.444
225	206.109	-151.441	-0.653632		33.4575	-155.95
226	169.254	-104.327	-0.450282		33.6066	-152.228
227	142.451	-70.6448	-0.304908		33.7556	-149.563
228	175.955	-60.1537	-0.259628		33.9046	-149.256
229	212.81	-77.6807	-0.335276		34.0537	-148.936
230	216.16	-138.632	-0.598344		34.2027	-145.426
231	192.707	-99.1969	-0.428141		34.3517	-143.35
232	199.408	-80.9369	-0.34933		34.5007	-142.969
233	232.912	-44.7887	-0.193311		34.6498	-142.26
234	246.314	-17.9176	-0.0773336		34.7988	-139.186
235	232.912	38.898	0.167887		34.9478	-138.153
236	199.408	148.492	0.640905		35.0969	-137.545
237	179.305	281.11	1.21329		35.2459	-136.684
238	189.357	300.958	1.29896		35.3949	-136.233
239	202.758	292.36	1.26185		35.544	-132.727
240	199.408	282.123	1.21766		35.693	-131.854
241	152.502	334.589	1.44411		35.842	-129.889
242	125.698	385.727	1.66483		35.9911	-129.557
243	206.109	303.649	1.31057		36.1401	-129.386
244	283.169	236.397	1.02031		36.2891	-128.938
245	309.973	244.033	1.05327		36.4382	-128.476
246	313.323	307.258	1.32615		36.5872	-128.071
247	289.87	404.251	1.74478		36.7362	-127.19
248	279.819	502.692	2.16966		36.8852	-126.832
249	306.622	524.57	2.26409		37.0343	-125.978
250	259.716	641.005	2.76663		37.1833	-123.808
251	182.656	779.719	3.36532		37.3323	-123.763
252	142.451	860.927	3.71583		37.4814	-121.252
253	139.1	834.864	3.60334		37.6304	-121.062
254	175.955	756.479	3.26502		37.7794	-119.655
255	192.707	662.619	2.85991		37.9285	-119.128
256	239.613	564.048	2.43447		38.0775	-117.914
257	313.323	417.03	1.79993		38.2265	-117.766
258	376.981	251.685	1.08629		38.3756	-117.555
259	423.888	103.433	0.446424		38.5246	-116.199
260	403.785	81.3907	0.351288		38.6736	-114.499
261	363.58	62.247	0.268663		38.8227	-114.464
262	340.127	7.91919	0.0341798		38.9717	-113.219
263	246.314	56.9467	0.245786		39.1207	-112.443
264	159.203	50.9239	0.219791		39.2697	-110.344
265	112.297	17.908	0.0772925		39.4188	-109.887
266	68.7408	36.065	0.155659		39.5678	-109.44
267	55.3391	32.1106	0.138592		39.7168	-108.745
268	48.6382	3.16904	0.0136778		39.8659	-107.995
269	35.2364	-34.9308	-0.150764		40.0149	-107.465
270	5.08244	-96.4742	-0.41639		40.1639	-106.749
271	-41.8237	-61.6046	-0.26589		40.313	-106.202
272	-25.0715	-67.163	-0.289881		40.462	-106.056
273	-11.6698	-89.3648	-0.385705		40.611	-105.799
274	-75.3282	-62.2168	-0.268532		40.7601	-104.897
275	-142.337	-17.749	-0.0766061		40.9091	-104.081
276	-152.388	36.1895	0.156197		41.0581	-103.428
277	-138.987	43.2317	0.186591		41.2072	-103.212
278	-132.286	68.3721	0.295099		41.3562	-103.133
279	-179.192	156.149	0.673952		41.5052	-103.099
280	-222.748	174.42	0.75281		41.6542	-102.374
281	-179.192	129.331	0.558203		41.8033	-101.538
282	-105.482	51.755	0.223378		41.9523	-101.275
283	-41.8237	-58.6082	-0.252957		42.1013	-101.035
284	-112.183	-8.87906	-0.0383227		42.2504	-100.819
285	-259.602	110.667	0.477646		42.3994	-100.693
286	-286.406	86.2162	0.372116		42.5484	-100.544
287	-259.602	43.7408	0.188789		42.6975	-100.432
288	-269.654	46.9229	0.202523		42.8465	-100.004
289	-289.756	65.6683	0.28343		42.9955	-98.8801
290	-319.91	96.7658	0.417649		43.1446	-96.7024
291	-299.808	66.3417	0.286336		43.2936	-95.9981
292	-229.448	-19.9851	-0.0862573		43.4426	-95.7549
293	-192.594	-68.9845	-0.297742		43.5917	-95.3378
294	-195.944	-71.9603	-0.310586		43.7407	-93.5948
295	-165.79	-114.887	-0.49586		43.8897	-92.7125
296	-115.533	-175.899	-0.759195		44.0387	-92.2345
297	-85.3795	-184.258	-0.795271		44.1878	-91.3917
298	-25.0715	-201.451	-0.869478		44.3368	-91.331
299	31.886	-305.225	-1.31738		44.4858	-89.8885
300	21.8346	-337.525	-1.45678		44.6349	-89.3367
301	15.1338	-332.657	-1.43577		44.7839	-88.321
302	41.9373	-311.09	-1.34269		44.9329	-87.6511
303	18.4842	-255.885	-1.10442		45.082	-87.5744
304	-4.96888	-210.487	-0.908479		45.231	-87.2451
305	-21.7211	-200.348	-0.864717		45.38	-86.8145
306	-48.5246	-1067.48	-4.60732		45.5291	-85.7105
307	-35.1229	-717.978	-3.09885		45.6781	-85.08
308	-31.7724	-474.396	-2.04753		45.8271	-83.5025
309	-71.9777	-377.448	-1.62909		45.9762	-82.5506
310	-38.4733	-358.847	-1.54881		46.1252	-81.9178
311	-11.6698	-360.882	-1.55759		46.2742	-80.9748
312	1.732	-394.481	-1.70261		46.4232	-80.5723
313	15.1338	-214.726	-0.926772		46.5723	-80.569
314	-95.4308	-47.9188	-0.206821		46.7213	-80.3686
315	-152.388	-16.1853	-0.0698569		46.8703	-79.1247
316	-182.542	0.227772	0.000983083		47.0194	-78.8462
317	-239.5	61.1468	0.263914		47.1684	-77.5778
318	-179.192	46.4644	0.200544		47.3174	-76.8084
319	-159.089	22.4057	0.0967045		47.4665	-75.0737
320	-222.748	45.0101	0.194267		47.6155	-74.8092
321	-202.645	-23.9628	-0.103425		47.7645	-71.069
322	-152.388	-105.256	-0.454294		47.9136	-70.5646
323	-112.183	-169.404	-0.73116		48.0626	-70.3311
324	-112.183	-196.87	-0.849704		48.2116	-70.2932
325	-195.944	-146.236	-0.631165		48.3607	-69.6596
326	-236.149	-106.264	-0.458643		48.5097	-69.0126
327	-159.089	-205.27	-0.88596		48.6587	-67.6089
328	-55.2255	-291.081	-1.25633		48.8077	-67.3382
329	-38.4733	-310.521	-1.34023		48.9568	-67.1308
330	-71.9777	-238.432	-1.02909		49.1058	-67.021
331	-78.6786	-243.973	-1.05301		49.2548	-66.5206
332	-71.9777	-244.005	-1.05314		49.4039	-65.6166
333	-45.1742	-266.958	-1.15221		49.5529	-64.8939
334	-61.9264	-277.325	-1.19696		49.7019	-64.4791
335	-135.636	-197.368	-0.851857		49.851	-63.9135
336	-179.192	-187.804	-0.810577		50	-63.1985
337	-165.79	-240.481	-1.03793		50.149	-62.8303
338	-175.841	-224.997	-0.971103		50.2981	-61.398
339	-189.243	-195.635	-0.844374		50.4471	-61.1507
340	-192.594	-199.107	-0.859359		50.5961	-59.0205
341	-202.645	-199.365	-0.860474		50.7452	-58.3493
342	-185.893	-249.589	-1.07724		50.8942	-57.724
343	-175.841	-224.692	-0.96979		51.0432	-57.5829
344	-169.141	-248.338	-1.07184		51.1923	-56.3514
345	-132.286	-311.108	-1.34277		51.3413	-56.179
346	-145.687	-350.373	-1.51224		51.4903	-55.7976
347	-179.192	-271.4	-1.17138		51.6393	-55.4995
348	-189.243	-256.325	-1.10632		51.7884	-55.3916
349	-222.748	-179.074	-0.772897		51.9374	-55.2713
350	-236.149	-199.52	-0.861144		52.0864	-54.5688
351	-246.201	-172.527	-0.744641		52.2355	-54.4301
352	-246.201	-150.311	-0.648756		52.3845	-54.2497
353	-222.748	-151.333	-0.653165		52.5335	-53.7272
354	-219.397	-166.285	-0.717701		52.6826	-53.3622
355	-189.243	-171.398	-0.739767		52.8316	-52.8743
356	-125.585	-242.906	-1.0484		52.9806	-52.7467
357	-132.286	-210.243	-0.907423		53.1297	-52.5354
358	-155.739	-147.315	-0.635822		53.2787	-52.0357
359	-179.192	-152.473	-0.658084		53.4277	-50.747
360	-172.491	-144.108	-0.62198		53.5768	-50.677
361	-112.183	-170.851	-0.737407		53.7258	-49.8606
362	-45.1742	-214.327	-0.925054		53.8748	-49.4134
363	11.7833	-275.691	-1.1899		54.0238	-49.0684
364	82.1426	-324.778	-1.40177		54.1729	-48.3276
365	122.348	-329.592	-1.42255		54.3219	-48.0343
366	108.946	-284.539	-1.22809		54.4709	-47.4875
367	122.348	-304.339	-1.31355		54.62	-47.4717
368	149.151	-371.69	-1.60424		54.769	-45.6252
369	149.151	-416.919	-1.79945		54.918	-45.4483
370	88.8435	-363.502	-1.5689		55.0671	-44.9098
371	62.0399	-367.824	-1.58756		55.2161	-44.3488
372	125.698	-475.122	-2.05066		55.3651	-43.3078
373	182.656	-526.582	-2.27277		55.5142	-43.0214
374	196.058	-517.723	-2.23453		55.6632	-41.2629
375	175.955	-459.569	-1.98354		55.8122	-40.1108
376	139.1	-379.172	-1.63653		55.9613	-39.9263
377	165.904	-366.084	-1.58005		56.1103	-37.435
378	196.058	-310.557	-1.34039		56.2593	-34.8672
379	162.553	-240.131	-1.03642		56.4083	-34.4727
380	175.955	-234.975	-1.01417		56.5574	-34.4056
381	232.912	-280.384	-1.21016		56.7064	-32.9443
382	266.417	-315.83	-1.36315		56.8554	-32.7247
383	286.52	-312.587	-1.34915		57.0045	-31.7392
384	299.921	-316.976	-1.36809		57.1535	-30.9512
385	293.22	-350.944	-1.5147		57.3025	-30.8068
386	289.87	-324.343	-1.39989		57.4516	-28.9858
387	279.819	-275.753	-1.19017		57.6006	-28.9322
388	226.212	-247.378	-1.0677		57.7496	-27.8663
389	172.605	-160.885	-0.694391		57.8987	-27.5988
390	112.297	-69.4099	-0.299579		58.0477	-26.7796
391	25.1851	27.6531	0.119353		58.1967	-26.068
392	8.43288	91.9153	0.396713		58.3458	-24.6867
393	78.7922	-2.34025	-0.0101007		58.4948	-23.9406
394	95.5444	-30.9059	-0.133392		58.6438	-23.2429
395	55.3391	-2.51402	-0.0108507		58.7928	-23.0425
396	41.9373	67.9595	0.293319		58.9419	-21.1661
397	25.1851	146.21	0.631054		59.0909	-20.7535
398	35.2364	149.598	0.645674		59.2399	-18.543
399	-28.422	234.364	1.01153		59.389	-17.0545
400	-115.533	289.32	1.24873		59.538	-16.3411
401	-82.029	236.448	1.02053		59.687	-16.2878
402	-61.9264	206.693	0.892102		59.8361	-16.0328
403	-82.029	229.026	0.988492		59.9851	-15.8695
404	-28.422	94.8026	0.409175		60.1341	-14.3667
405	1.732	34.7558	0.150009		60.2832	-13.8827
406	-4.96888	14.503	0.0625961		60.4322	-13.8517
407	-25.0715	-3.8607	-0.0166631		60.5812	-11.369
408	-142.337	102.226	0.441216		60.7303	-11.3383
409	-226.098	212.246	0.916071		60.8793	-10.9155
410	-286.406	240.781	1.03923		61.0283	-8.09085
411	-413.723	313.029	1.35106		61.1773	-7.81595
412	-447.227	263.103	1.13557		61.3264	-7.53574
413	-400.321	157.53	0.679911		61.4754	-7.14063
414	-417.073	227.402	0.981482		61.6244	-6.90853
415	-390.27	219.251	0.946305		61.7735	-6.89726
416	-340.013	119.367	0.515195		61.9225	-5.97849
417	-319.91	66.4709	0.286894		62.0715	-4.56321
418	-279.705	76.4607	0.33001		62.2206	-2.55981
419	-316.56	109.477	0.47251		62.3696	0.305591
420	-386.919	217.384	0.938247		62.5186	0.83777
421	-413.723	210.359	0.907925		62.6677	2.90398
422	-457.278	253.375	1.09359		62.8167	3.95232
423	-460.629	300.497	1.29697		62.9657	4.02637
424	-410.372	286.565	1.23683		63.1148	4.06573
425	-363.466	288.657	1.24587		63.2638	6.36054
426	-296.457	282.575	1.21961		63.4128	6.89855
427	-192.594	237.241	1.02395		63.5618	6.90586
428	-115.533	168.77	0.728422		63.7109	7.51365
429	-88.7299	152.904	0.659946		63.8599	7.60689
430	-95.4308	162.73	0.702353		64.0089	8.36718
431	-138.987	200.878	0.867003		64.158	9.53412
432	-192.594	185.685	0.801431		64.307	10.1091
433	-246.201	208.766	0.901048		64.456	10.2575
434	-316.56	235.991	1.01855		64.6051	11.0283
435	-343.363	294.295	1.2702		64.7541	11.7198
436	-303.158	272.207	1.17487		64.9031	16.5448
437	-286.406	231.837	1.00063		65.0522	17.0383
438	-316.56	253.361	1.09353		65.2012	18.3162
439	-296.457	265.651	1.14657		65.3502	20.0777
440	-242.85	226.817	0.978961		65.4993	21.7736
441	-232.799	176.448	0.761561		65.6483	22.5038
442	-283.056	186.353	0.804314		65.7973	23.7529
443	-336.663	207.106	0.893884		65.9463	24.3363
444	-346.714	266.345	1.14957		66.0954	24.7004
445	-309.859	201.864	0.871261		66.2444	27.0748
446	-299.808	170.422	0.735553		66.3934	27.8839
447	-346.714	228.948	0.988156		66.5425	28.9297
448	-373.517	267.462	1.15438		66.6915	29.963
449	-356.765	239.21	1.03245		66.8405	30.595
450	-343.363	242.089	1.04487		66.9896	32.0404
451	-370.167	271.287	1.17089		67.1386	32.3226
452	-363.466	307.669	1.32792		67.2876	32.3314
453	-316.56	263.198	1.13598		67.4367	32.358
454	-286.406	220.789	0.952944		67.5857	32.5173
455	-276.355	228.867	0.987808		67.7347	32.5826
456	-269.654	248.9	1.07427		67.8838	32.8533
457	-256.252	240.382	1.03751		68.0328	32.9877
458	-232.799	184.765	0.797458		68.1818	34.5596
459	-266.303	211.873	0.914461		68.3308	35.4985
460	-313.209	234.085	1.01033		68.4799	36.0181
461	-276.355	260.013	1.12224		68.6289	36.4878
462	-239.5	223.212	0.9634		68.7779	37.5697
463	-232.799	161.73	0.698038		68.927	38.1945
464	-239.5	157.582	0.680136		69.076	40.1029
465	-259.602	172.788	0.745766		69.225	40.9489
466	-229.448	127.91	0.552071		69.3741	40.9961
467	-202.645	73.7073	0.318126		69.5231	42.8648
468	-232.799	-35.4264	-0.152903		69.6721	42.8866
469	-246.201	-93.6233	-0.404085		69.8212	43.7036
470	-239.5	-55.5772	-0.239876		69.9702	43.8801
471	-222.748	-46.6795	-0.201472		70.1192	44.6477
472	-199.294	-51.055	-0.220357		70.2683	45.1968
473	-179.192	-49.2156	-0.212418		70.4173	47.9274
474	-152.388	0.160527	0.000692847		70.5663	48.8129
475	-125.585	81.236	0.350621		70.7154	50.5684
476	-135.636	171.135	0.73863		70.8644	50.9051
477	-169.141	201.463	0.86953		71.0134	51.7405
478	-192.594	250.316	1.08038		71.1624	51.8072
479	-205.995	296.886	1.28138		71.3115	52.6419
480	-209.346	298.056	1.28643		71.4605	52.825
481	-226.098	307.646	1.32782		71.6095	52.8382
482	-246.201	278.559	1.20228		71.7586	53.2361
483	-232.799	257.499	1.11139		71.9076	54.6678
484	-209.346	261.086	1.12687		72.0566	55.5442
485	-202.645	231.575	0.999494		72.2057	55.7546
486	-199.294	166.35	0.71798		72.3547	56.6661
487	-202.645	138.166	0.596334		72.5037	57.7223
488	-205.995	99.2463	0.428355		72.6528	60.4231
489	-202.645	109.05	0.470668		72.8018	61.891
490	-185.893	54.0384	0.233234		72.9508	63.8135
491	-165.79	-17.9439	-0.0774472		73.0999	64.1452
492	-155.739	-12.622	-0.0544775		73.2489	64.1743
493	-145.687	-18.9398	-0.0817455		73.3979	64.6385
494	-132.286	-17.2772	-0.0745698		73.5469	64.9274
495	-108.833	-36.5933	-0.15794		73.696	65.286
496	-88.7299	-50.4563	-0.217773		73.845	65.2861
497	-82.029	-54.2041	-0.233949		73.994	65.2942
498	-78.6786	-8.56651	-0.0369737		74.1431	66.3806
499	-68.6273	-59.8485	-0.258311		74.2921	67.2988
500	-51.8751	-6.47424	-0.0279433		74.4411	68.6009
501	-45.1742	18.3946	0.0793923		74.5902	69.4019
502	-48.5246	41.6274	0.179667		74.7392	69.8824
503	-45.1742	75.1372	0.324298		74.8882	70.648
504	-38.4733	119.748	0.516839		75.0373	71.3059
505	-28.422	107.802	0.465283		75.1863	71.8057
506	-25.0715	167.236	0.721805		75.3353	73.0018
507	-31.7724	169.943	0.733486		75.4844	74.2556
508	-28.422	140.987	0.60851		75.6334	74.7411
509	-18.3706	151.308	0.653055		75.7824	75.2166
510	-8.31932	161.659	0.697731		75.9314	76.1712
511	11.7833	133.362	0.575602		76.0805	76.4519
512	21.8346	136.322	0.588377		76.2295	77.152
513	21.8346	113.927	0.491716		76.3785	77.5287
514	25.1851	77.7974	0.33578		76.5276	78.4613
515	28.5355	170.378	0.735363		76.6766	79.3804
516	31.886	178.488	0.77037		76.8256	81.2742
517	28.5355	202.885	0.875668		76.9747	81.5483
518	11.7833	241.154	1.04084		77.1237	82.3282
519	-4.96888	300.088	1.2952		77.2727	82.5248
520	-11.6698	330.981	1.42854		77.4218	82.969
521	5.08244	297.598	1.28446		77.5708	83.8787
522	21.8346	217.754	0.939844		77.7198	85.568
523	21.8346	258.912	1.11748		77.8689	87.4496
524	21.8346	226.914	0.979377		78.0179	88.613
525	21.8346	217.323	0.937981		78.1669	88.7101
526	21.8346	197.721	0.853379		78.3159	89.3673
527	18.4842	219.274	0.946405		78.465	90.1626
528	1.732	260.75	1.12542		78.614	90.8904
529	-31.7724	248.476	1.07244		78.763	92.3454
530	-61.9264	261.51	1.1287		78.9121	93.5102
531	-75.3282	254.149	1.09693		79.0611	94.3756
532	-75.3282	254.952	1.10039		79.2101	95.4387
533	-68.6273	234.676	1.01288		79.3592	100.348
534	-58.5759	215.933	0.931982		79.5082	101.697
535	-71.9777	246.062	1.06202		79.6572	101.791
536	-71.9777	340.195	1.46831		79.8063	102.948
537	-55.2255	349.795	1.50974		79.9553	102.983
538	-55.2255	400.561	1.72885		80.1043	104.806
539	-51.8751	386.925	1.67		80.2534	105.714
540	-48.5246	362.203	1.56329		80.4024	109.897
541	-48.5246	353.262	1.52471		80.5514	112.565
542	-48.5246	313.438	1.35282		80.7004	112.597
543	-45.1742	233.416	1.00744		80.8495	114.469
544	-38.4733	159.165	0.686967		80.9985	115.801
545	-55.2255	110.77	0.478091		81.1475	115.804
546	-82.029	137.784	0.594685		81.2966	118.471
547	-98.7812	181.75	0.784448		81.4456	119.205
548	-118.884	169.789	0.732822		81.5946	119.28
549	-118.884	150.924	0.651401		81.7437	119.545
550	-118.884	159.88	0.690054		81.8927	120.691
551	-122.234	162.337	0.70066		82.0417	121.464
552	-118.884	135.922	0.58665		82.1908	124.124
553	-128.935	139.193	0.600766		82.3398	124.897
554	-122.234	114.418	0.493838		82.4888	130.205
555	-92.0804	103.109	0.445025		82.6379	132.937
556	-71.9777	96.314	0.415699		82.7869	134.177
557	-71.9777	74.8817	0.323195		82.9359	135.129
558	-88.7299	105.275	0.454374		83.0849	135.761
559	-92.0804	163.386	0.705187		83.234	137.81
560	-82.029	170.642	0.736504		83.383	138.17
561	-78.6786	157.14	0.678228		83.532	140.875
562	-85.3795	142.046	0.613079		83.6811	142.165
563	-108.833	177.433	0.765816		83.8301	144.366
564	-125.585	228.533	0.986367		83.9791	144.766
565	-125.585	240.054	1.03609		84.1282	145.146
566	-105.482	194.849	0.840985		84.2772	146.997
567	-92.0804	161.482	0.696969		84.4262	152.647
568	-92.0804	211.36	0.912248		84.5753	153.339
569	-78.6786	202.802	0.875311		84.7243	154.419
570	-58.5759	171.173	0.738795		84.8733	157.357
571	-45.1742	166.638	0.719223		85.0224	158.157
572	-25.0715	144.276	0.622706		85.1714	160.829
573	-18.3706	134.175	0.579108		85.3204	161.872
574	-38.4733	191.12	0.824888		85.4694	162.319
575	-65.2768	170.991	0.738011		85.6185	165.965
576	-82.029	164.357	0.709378		85.7675	166.049
577	-82.029	142.452	0.614834		85.9165	169.406
578	-75.3282	118.193	0.51013		86.0656	171.395
579	-82.029	109.104	0.4709		86.2146	173.787
580	-102.132	130.016	0.561157		86.3636	174.084
581	-98.7812	92.8027	0.400544		86.5127	177.384
582	-82.029	63.4861	0.274011		86.6617	178.129
583	-92.0804	57.2132	0.246937		86.8107	178.821
584	-108.833	80.9663	0.349457		86.9598	179.624
585	-118.884	48.3193	0.20855		87.1088	180.457
586	-122.234	47.1606	0.203549		87.2578	181.023
587	-102.132	21.1569	0.0913146		87.4069	184.834
588	-82.029	-26.7158	-0.115307		87.5559	188.124
589	-78.6786	21.0957	0.0910504		87.7049	188.242
590	-78.6786	23.4073	0.101028		87.8539	189.265
591	-82.029	3.18287	0.0137375		88.003	198.913
592	-75.3282	32.0204	0.138202		88.152	199.584
593	-68.6273	16.0919	0.0694539		88.301	205.749
594	-71.9777	21.2307	0.0916333		88.4501	205.942
595	-71.9777	30.7148	0.132567		88.5991	210.127
596	-71.9777	-33.8211	-0.145974		88.7481	210.374
597	-65.2768	-19.8032	-0.085472		88.8972	216.703
598	-61.9264	0.775716	0.00334805		89.0462	219.556
599	-58.5759	30.9772	0.1337		89.1952	228.397
600	-65.2768	69.2291	0.298798		89.3443	230.103
601	-82.029	74.4933	0.321519		89.4933	231.421
602	-82.029	114.546	0.494391		89.6423	231.853
603	-75.3282	120.525	0.520195		89.7914	237.759
604	-65.2768	113.204	0.488598		89.9404	239.157
605	-35.1229	100.409	0.433373		90.0894	239.589
606	-18.3706	50.7021	0.218834		90.2385	248.748
607	-8.31932	44.3374	0.191364		90.3875	252.937
608	1.732	75.42	0.325518		90.5365	262.482
609	5.08244	60.2118	0.259878		90.6855	264.913
610	5.08244	71.0888	0.306824		90.8346	268.217
611	-11.6698	86.8864	0.375008		90.9836	271.81
612	-31.7724	82.3409	0.355389		91.1326	280.746
613	-45.1742	127.699	0.551158		91.2817	284.431
614	-45.1742	88.8777	0.383603		91.4307	289.086
615	-18.3706	40.1443	0.173266		91.5797	294.57
616	-1.61844	24.1222	0.104113		91.7288	295.119
617	-4.96888	25.0466	0.108103		91.8778	302.482
618	1.732	31.2557	0.134902		92.0268	302.68
619	15.1338	8.61912	0.0372008		92.1759	303.261
620	21.8346	-14.9361	-0.0644653		92.3249	304.737
621	25.1851	-21.1587	-0.0913227		92.4739	313.678
622	25.1851	-32.3257	-0.13952		92.623	319.311
623	28.5355	-73.4454	-0.316996		92.772	325.845
624	21.8346	-77.2263	-0.333314		92.921	335.05
625	11.7833	-111.788	-0.482485		93.07	345.336
626	5.08244	-85.6548	-0.369693		93.2191	347.9
627	-4.96888	-116.284	-0.501888		93.3681	348.046
628	-1.61844	-118.037	-0.509456		93.5171	402.831
629	-8.31932	-109.595	-0.473021		93.6662	425.827
630	-21.7211	-84.4807	-0.364625		93.8152	435.873
631	-18.3706	-89.094	-0.384536		93.9642	460.415
632	-1.61844	-68.0412	-0.293671		94.1133	467.39
633	11.7833	-78.8043	-0.340126		94.2623	467.522
634	18.4842	-70.52	-0.304369		94.4113	468.4
635	5.08244	-57.9568	-0.250146		94.5604	474.89
636	-25.0715	-60.639	-0.261722		94.7094	481.531
637	-65.2768	14.5998	0.0630138		94.8584	485.176
638	-71.9777	48.0371	0.207332		95.0075	487.09
639	-58.5759	18.6496	0.0804931		95.1565	490.315
640	-58.5759	5.82926	0.0251595		95.3055	495.118
641	-31.7724	29.2126	0.126084		95.4545	503.528
642	18.4842	16.0754	0.0693826		95.6036	509.758
643	58.6895	33.6559	0.145261		95.7526	511.425
644	75.4417	62.3682	0.269186		95.9016	519.566
645	62.0399	116.089	0.501049		96.0507	527.32
646	45.2877	117.032	0.505118		96.1997	554.006
647	38.5869	127.378	0.549774		96.3487	562.526
648	-8.31932	170.191	0.734558		96.4978	600.764
649	-65.2768	160.716	0.69366		96.6468	605.335
650	-85.3795	158.381	0.683586		96.7958	620.581
651	-75.3282	105.923	0.457172		96.9449	622.191
652	-51.8751	37.5083	0.161889		97.0939	628.667
653	-38.4733	45.3792	0.19586		97.2429	654.053
654	-35.1229	98.9363	0.427017		97.392	683.098
655	11.7833	78.3793	0.338291		97.541	694.121
656	35.2364	125.592	0.542067		97.69	730.353
657	8.43288	172.024	0.742468		97.839	775.544
658	18.4842	150.922	0.651389		97.9881	782.511
659	38.5869	150.678	0.650338		98.1371	794.729
660	45.2877	135.735	0.585844		98.2861	803.661
661	41.9373	135.446	0.584597		98.4352	831.193
662	8.43288	132.442	0.57163		98.5842	835.938
663	35.2364	84.3088	0.363883		98.7332	855.326
664	105.596	19.3012	0.0833055		98.8823	859.057
665	118.997	-24.6219	-0.10627		99.0313	882.319
666	105.596	-56.7828	-0.245079		99.1803	895.405
667	72.0913	29.6054	0.127779		99.3294	900.721
668	68.7408	65.4357	0.282426		99.4784	932.434
669	102.245	103.503	0.446728		99.6274	962.374
670	122.348	166.738	0.719655		99.7765	973.965
671	142.451	160.032	0.690709		99.9255	1003.38

## Sheet: T7R
OUTPUT RIEPILOGO
Statistica della regressione
R multiplo	0.573659
R al quadrato	0.329084
R al quadrato corretto	0.328082
Errore standard	231.523
Osservazioni	671
ANALISI VARIANZA
	gdl	SQ	MQ	F	Significatività F
Regressione	1	1.75895e+07	1.75895e+07	328.145	5.61683e-60
Residuo	669	3.58603e+07	53602.8
Totale	670	5.34498e+07
	Coefficienti	Errore standard	Stat t	Valore di significatività	Inferiore 95%	Superiore 95%	Inferiore 95,0%	Superiore 95,0%
Intercetta	-68.9157	8.95983	-7.69163	5.21276e-14	-86.5084	-51.3229	-86.5084	-51.3229
Variabile X 1	46.9837	2.59367	18.1148	5.61683e-60	41.891	52.0764	41.891	52.0764
OUTPUT RESIDUI					OUTPUT DATI
Osservazione	Y prevista	Residui	Residui standard		Percentile	Y
1	-15.22	637.411	2.75518		0.0745156	-1116
2	-15.22	483.62	2.09043		0.223547	-753.101
3	8.27186	221.831	0.958855		0.372578	-693.42
4	31.7637	33.5223	0.144899		0.52161	-680.518
5	25.0518	-17.4449	-0.0754046		0.670641	-673.246
6	28.4077	-94.9283	-0.410323		0.819672	-636.404
7	41.8316	-144.206	-0.623324		0.968703	-627.463
8	65.3235	-94.3093	-0.407648		1.11773	-626.42
9	85.4594	16.332	0.0705944		1.26677	-625.505
10	105.595	178.835	0.773008		1.4158	-611.563
11	115.663	359.226	1.55274		1.56483	-605.907
12	102.239	551.814	2.38519		1.71386	-589.284
13	92.1713	702.558	3.03678		1.86289	-575.009
14	159.291	723.028	3.12526		2.01192	-533.569
15	243.19	652.215	2.81917		2.16095	-528.574
16	310.31	548.747	2.37193		2.30999	-524.811
17	317.022	518.916	2.24299		2.45902	-519.492
18	290.174	485.37	2.09799		2.60805	-506.168
19	350.582	332.517	1.43729		2.75708	-504.642
20	424.413	180.922	0.782026		2.90611	-500.462
21	407.633	193.13	0.834797		3.05514	-498.064
22	323.734	238.792	1.03217		3.20417	-496.061
23	306.954	196.574	0.849682		3.3532	-493.52
24	390.853	76.5364	0.330825		3.50224	-479.9
25	451.261	16.2612	0.0702885		3.65127	-470.678
26	414.345	21.5278	0.0930527		3.8003	-463.357
27	367.362	35.4694	0.153315		3.94933	-458.847
28	340.514	-14.6684	-0.0634036		4.09836	-450.592
29	347.226	-115.372	-0.498691		4.24739	-449.426
30	290.174	-145.808	-0.630249		4.39642	-445.569
31	139.155	-64.4139	-0.278426		4.54545	-445.159
32	58.6115	-104.06	-0.449794		4.69449	-443.394
33	51.8996	-139.551	-0.603202		4.84352	-435.669
34	31.7637	-155.526	-0.672255		4.99255	-435.481
35	8.27186	-192.678	-0.832841		5.14158	-434.171
36	-21.9319	-156.098	-0.674727		5.29061	-432.609
37	-45.4238	-133.862	-0.578613		5.43964	-429.937
38	-35.3559	-160.524	-0.69386		5.58867	-425.732
39	-45.4238	-117.067	-0.506015		5.7377	-425.284
40	-72.2716	-84.5285	-0.365371		5.88674	-424.907
41	-119.255	-55.1574	-0.238416		6.03577	-422.855
42	-172.951	-12.6937	-0.0548681		6.1848	-421.916
43	-179.663	-11.7835	-0.0509337		6.33383	-419.23
44	-172.951	-42.9553	-0.185672		6.48286	-418.728
45	-169.595	-85.1083	-0.367877		6.63189	-417.478
46	-149.459	-196.204	-0.848082		6.78092	-416.354
47	-136.035	-256.597	-1.10913		6.92996	-415.515
48	-115.899	-263.665	-1.13968		7.07899	-412.401
49	-89.0515	-305.737	-1.32154		7.22802	-410.411
50	-159.527	-266.205	-1.15066		7.37705	-407.461
51	-290.41	-134.496	-0.581354		7.52608	-406.345
52	-384.378	-31.9764	-0.138217		7.67511	-406.271
53	-434.717	42.6612	0.184401		7.82414	-404.247
54	-498.481	109.663	0.474013		7.97317	-402.333
55	-572.312	161.901	0.699811		8.12221	-402.01
56	-626.008	219.663	0.949482		8.27124	-401.822
57	-582.38	189.971	0.821141		8.42027	-401.154
58	-451.497	66.7749	0.288631		8.5693	-400.984
59	-367.598	9.53197	0.0412015		8.71833	-400.838
60	-337.394	8.03114	0.0347142		8.86736	-400.534
61	-287.054	-33.1299	-0.143202		9.01639	-399.416
62	-226.647	-115.183	-0.497874		9.16542	-399.313
63	-186.375	-148.98	-0.643958		9.31446	-399.238
64	-152.815	-182.687	-0.789656		9.46349	-398.563
65	-146.103	-164.93	-0.712902		9.61252	-397.32
66	-132.679	-200.988	-0.86876		9.76155	-396.512
67	-119.255	-249.209	-1.0772		9.91058	-394.996
68	-129.323	-235.235	-1.01679		10.0596	-394.789
69	-119.255	-221.965	-0.959433		10.2086	-392.749
70	-105.831	-246.576	-1.06581		10.3577	-392.632
71	-122.611	-250.102	-1.08106		10.5067	-392.41
72	-136.035	-266.298	-1.15106		10.6557	-392.056
73	-136.035	-271.425	-1.17322		10.8048	-391.7
74	-132.679	-268.304	-1.15973		10.9538	-391.695
75	-136.035	-285.881	-1.23571		11.1028	-388.818
76	-146.103	-288.068	-1.24516		11.2519	-388.259
77	-162.883	-267.054	-1.15433		11.4009	-386.249
78	-166.239	-233.177	-1.0079		11.5499	-385.683
79	-156.171	-248.076	-1.0723		11.699	-385.295
80	-162.883	-214.059	-0.925262		11.848	-384.878
81	-149.459	-210.266	-0.908866		11.997	-384.722
82	-112.543	-252.163	-1.08996		12.1461	-380.674
83	-109.187	-263.069	-1.1371		12.2951	-379.564
84	-102.475	-242.497	-1.04818		12.4441	-376.942
85	-89.0515	-247.462	-1.06964		12.5931	-374.081
86	-95.7635	-220.439	-0.952836		12.7422	-373.503
87	-92.4075	-258.918	-1.11916		12.8912	-372.714
88	-125.967	-235.309	-1.01711		13.0402	-372.552
89	-159.527	-191.242	-0.826637		13.1893	-372.256
90	-139.391	-204.726	-0.884918		13.3383	-370.746
91	-125.967	-244.779	-1.05804		13.4873	-368.491
92	-125.967	-260.282	-1.12506		13.6364	-368.465
93	-119.255	-279.982	-1.21021		13.7854	-366.996
94	-122.611	-275.952	-1.19279		13.9344	-364.706
95	-112.543	-275.715	-1.19177		14.0835	-364.558
96	-99.1195	-286.175	-1.23698		14.2325	-364.359
97	-99.1195	-313.282	-1.35415		14.3815	-361.276
98	-95.7635	-305.391	-1.32004		14.5306	-360.641
99	-122.611	-276.701	-1.19603		14.6796	-360.267
100	-149.459	-295.7	-1.27815		14.8286	-359.725
101	-139.391	-365.251	-1.57878		14.9776	-358.066
102	-129.323	-445.685	-1.92645		15.1267	-355.077
103	-125.967	-500.453	-2.16318		15.2757	-355.038
104	-125.967	-479.94	-2.07452		15.4247	-352.407
105	-119.255	-517.149	-2.23535		15.5738	-351.326
106	-82.3396	-611.08	-2.64137		15.7228	-350.769
107	-109.187	-571.331	-2.46955		15.8718	-349.424
108	-189.731	-483.515	-2.08997		16.0209	-348.995
109	-226.647	-398.859	-1.72405		16.1699	-346.307
110	-240.071	-371.493	-1.60576		16.3189	-345.663
111	-240.071	-387.392	-1.67448		16.468	-344.972
112	-240.071	-349.214	-1.50946		16.617	-344.117
113	-243.427	-281.384	-1.21627		16.766	-343.927
114	-189.731	-343.838	-1.48622		16.9151	-342.528
115	-112.543	-385.52	-1.66639		17.0641	-342.413
116	-82.3396	-411.181	-1.77731		17.2131	-342.18
117	-75.6276	-356.981	-1.54303		17.3621	-341.83
118	-78.9836	-312.711	-1.35168		17.5112	-341.22
119	-82.3396	-298.335	-1.28954		17.6602	-339.824
120	-82.3396	-336.891	-1.4562		17.8092	-339.252
121	-78.9836	-316.012	-1.36595		17.9583	-336.514
122	-72.2716	-350.583	-1.51538		18.1073	-335.502
123	-65.5597	-397.798	-1.71946		18.2563	-335.355
124	-58.8477	-441.614	-1.90886		18.4054	-333.667
125	-55.4917	-464.001	-2.00562		18.5544	-333.005
126	-55.4917	-473.082	-2.04488		18.7034	-331.665
127	-58.8477	-421.052	-1.81998		18.8525	-329.363
128	-68.9157	-401.763	-1.7366		19.0015	-322.652
129	-82.3396	-376.507	-1.62744		19.1505	-321.666
130	-89.0515	-336.232	-1.45335		19.2996	-320.184
131	-92.4075	-323.108	-1.39662		19.4486	-317.524
132	-95.7635	-264.503	-1.1433		19.5976	-316.599
133	-95.7635	-259.275	-1.1207		19.7466	-316.202
134	-92.4075	-281.096	-1.21502		19.8957	-315.983
135	-85.6955	-269.381	-1.16439		20.0447	-315.69
136	-78.9836	-215.712	-0.932406		20.1937	-312.133
137	-75.6276	-159.391	-0.68896		20.3428	-311.033
138	-72.2716	-95.0358	-0.410788		20.4918	-310.41
139	-68.9157	-107.062	-0.462772		20.6408	-309.053
140	-68.9157	-80.3407	-0.347269		20.7899	-305.784
141	-68.9157	-57.0626	-0.24665		20.9389	-303.054
142	-68.9157	-40.524	-0.175163		21.0879	-295.077
143	-68.9157	-35.9812	-0.155527		21.237	-294.696
144	-68.9157	-45.5484	-0.196881		21.386	-291.433
145	-68.9157	-73.3441	-0.317026		21.535	-283.614
146	-68.9157	-90.1232	-0.389554		21.6841	-283.034
147	-68.9157	-133.275	-0.576075		21.8331	-281.587
148	-68.9157	-120.036	-0.51885		21.9821	-280.677
149	-68.9157	-98.7915	-0.427022		22.1311	-274.658
150	-72.2716	-106.073	-0.458497		22.2802	-273.339
151	-78.9836	-120.359	-0.520245		22.4292	-269.637
152	-78.9836	-122.325	-0.528744		22.5782	-269.427
153	-75.6276	-80.3228	-0.347192		22.7273	-269.152
154	-75.6276	-36.8155	-0.159133		22.8763	-268.225
155	-75.6276	-15.7034	-0.0678771		23.0253	-267.904
156	-75.6276	8.01869	0.0346604		23.1744	-267.768
157	-68.9157	60.8248	0.262912		23.3234	-263.907
158	-58.8477	99.7967	0.431366		23.4724	-261.578
159	-58.8477	133.103	0.575333		23.6215	-259.502
160	-62.2037	132.086	0.570936		23.7705	-257.645
161	-62.2037	146.082	0.631435		23.9195	-254.703
162	-62.2037	147.772	0.638736		24.0686	-253.439
163	-62.2037	114.846	0.496415		24.2176	-250.35
164	-75.6276	108.481	0.468904		24.3666	-249.434
165	-89.0515	77.6825	0.335779		24.5156	-242.791
166	-89.0515	26.2212	0.11334		24.6647	-242.636
167	-89.0515	-14.0812	-0.0608654		24.8137	-240.071
168	-89.0515	-14.0477	-0.0607207		24.9627	-237.401
169	-89.0515	-14.1601	-0.0612065		25.1118	-235.019
170	-89.0515	-20.8357	-0.0900615		25.2608	-233.466
171	-78.9836	-49.0878	-0.21218		25.4098	-228.407
172	-68.9157	-20.9729	-0.0906543		25.5589	-226.608
173	-68.9157	-0.0969127	-0.000418901		25.7079	-226.523
174	-68.9157	7.51765	0.0324947		25.8569	-224.088
175	-62.2037	19.1823	0.0829145		26.006	-223.145
176	-58.8477	2.66874	0.0115355		26.155	-222.731
177	-62.2037	-4.92708	-0.0212971		26.304	-222.539
178	-58.8477	-11.4834	-0.0496365		26.4531	-222.069
179	-52.1358	-37.201	-0.160799		26.6021	-220.646
180	-48.7798	-28.0286	-0.121153		26.7511	-215.906
181	-48.7798	17.0405	0.0736569		26.9001	-215.862
182	-48.7798	-16.1141	-0.0696526		27.0492	-215.456
183	-48.7798	-21.5134	-0.0929908		27.1982	-207.244
184	-52.1358	-15.2025	-0.065712		27.3472	-207.083
185	-58.8477	-23.7029	-0.102455		27.4963	-203.903
186	-65.5597	-44.7844	-0.193579		27.6453	-203.364
187	-68.9157	-58.2742	-0.251888		27.7943	-203.244
188	-52.1358	-104.309	-0.450869		27.9434	-202.191
189	-35.3559	-107.613	-0.465152		28.0924	-201.309
190	-28.6439	-98.1882	-0.424414		28.2414	-200.19
191	-18.576	-94.6427	-0.409089		28.3905	-200.181
192	-11.864	-80.8485	-0.349464		28.5395	-199.592
193	-8.50803	-16.1787	-0.0699316		28.6885	-199.342
194	-15.22	23.5872	0.101954		28.8376	-195.88
195	-35.3559	45.465	0.19652		28.9866	-191.446
196	-38.7118	5.98718	0.0258793		29.1356	-189.672
197	-28.6439	-5.76166	-0.0249045		29.2846	-188.952
198	-15.22	3.88165	0.0167782		29.4337	-185.645
199	8.27186	29.2978	0.126639		29.5827	-184.406
200	21.6958	-14.1821	-0.0613016		29.7317	-184.124
201	41.8316	-46.3949	-0.20054		29.8808	-183.734
202	58.6115	-20.4171	-0.0882518		30.0298	-182.315
203	38.4757	32.1723	0.139063		30.1788	-181.991
204	25.0518	39.0934	0.168979		30.3279	-179.286
205	28.4077	15.4724	0.0668786		30.4769	-178.353
206	25.0518	-18.6912	-0.0807919		30.6259	-178.345
207	28.4077	-27.57	-0.11917		30.775	-178.03
208	28.4077	-10.0916	-0.0436203		30.924	-177.737
209	21.6958	-44.9386	-0.194245		31.073	-175.978
210	14.9838	-70.4833	-0.304661		31.2221	-175.593
211	4.91588	-108.997	-0.471136		31.3711	-174.413
212	-11.864	-88.9547	-0.384503		31.5201	-171.018
213	-48.7798	-34.7227	-0.150087		31.6692	-169.535
214	-68.9157	-18.6588	-0.0806517		31.8182	-168.574
215	-45.4238	-92.7287	-0.400816		31.9672	-168.361
216	-21.9319	-107.957	-0.466637		32.1162	-167.707
217	-8.50803	-110.62	-0.47815		32.2653	-167.307
218	35.1197	-135.664	-0.586402		32.4143	-164.627
219	102.239	-197.577	-0.854018		32.5633	-162.49
220	162.647	-258.645	-1.11798		32.7124	-160.132
221	186.139	-274.46	-1.18634		32.8614	-160.086
222	172.715	-226.964	-0.981044		33.0104	-159.039
223	186.139	-197.054	-0.851758		33.1595	-156.8
224	206.275	-173.692	-0.750776		33.3085	-156.444
225	169.359	-114.691	-0.495747		33.4575	-155.95
226	142.511	-77.5836	-0.335352		33.6066	-152.228
227	176.071	-104.265	-0.450681		33.7556	-149.563
228	212.987	-97.1853	-0.420079		33.9046	-149.256
229	216.343	-81.2134	-0.351041		34.0537	-148.936
230	192.851	-115.322	-0.498474		34.2027	-145.426
231	199.563	-106.052	-0.458407		34.3517	-143.35
232	233.122	-114.651	-0.495575		34.5007	-142.969
233	246.546	-58.4226	-0.252529		34.6498	-142.26
234	233.122	-4.72578	-0.020427		34.7988	-139.186
235	199.563	72.2478	0.312288		34.9478	-138.153
236	179.427	168.474	0.72822		35.0969	-137.545
237	189.495	270.921	1.17104		35.2459	-136.684
238	202.919	287.396	1.24226		35.3949	-136.233
239	199.563	295.556	1.27753		35.544	-132.727
240	152.579	328.952	1.42188		35.693	-131.854
241	125.731	361.359	1.56196		35.842	-129.889
242	206.275	305.15	1.319		35.9911	-129.557
243	283.462	226.296	0.978155		36.1401	-129.386
244	310.31	209.256	0.904499		36.2891	-128.938
245	313.666	240.34	1.03886		36.4382	-128.476
246	290.174	330.407	1.42817		36.5872	-128.071
247	280.106	414.015	1.78956		36.7362	-127.19
248	306.954	475.557	2.05557		36.8852	-126.832
249	259.97	571.222	2.46908		37.0343	-125.978
250	182.783	717.939	3.10326		37.1833	-123.808
251	142.511	819.863	3.54382		37.3323	-123.763
252	139.155	864.223	3.73556		37.4814	-121.252
253	176.071	797.894	3.44886		37.6304	-121.062
254	192.851	739.583	3.19682		37.7794	-119.655
255	239.834	615.492	2.66043		37.9285	-119.128
256	313.666	489.996	2.11798		38.0775	-117.914
257	377.43	352.923	1.52549		38.2265	-117.766
258	424.413	204.254	0.882877		38.3756	-117.555
259	404.277	123.043	0.531848		38.5246	-116.199
260	364.006	121.17	0.523752		38.6736	-114.499
261	340.514	85.3129	0.368761		38.8227	-114.464
262	246.546	101.499	0.438727		38.9717	-113.219
263	159.291	143.97	0.622304		39.1207	-112.443
264	112.307	97.8194	0.42282		39.2697	-110.344
265	68.6795	61.5251	0.26594		39.4188	-109.887
266	55.2556	49.5502	0.214179		39.5678	-109.44
267	48.5436	38.906	0.16817		39.7168	-108.745
268	35.1197	16.6875	0.0721311		39.8659	-107.995
269	4.91588	-4.61029	-0.0199278		40.0149	-107.465
270	-42.0678	-49.3239	-0.2132		40.1639	-106.749
271	-25.2879	-78.1404	-0.337758		40.313	-106.202
272	-11.864	-80.3705	-0.347398		40.462	-106.056
273	-75.6276	-25.4069	-0.10982		40.611	-105.799
274	-142.747	5.20223	0.0224864		40.7601	-104.897
275	-152.815	-7.27088	-0.031428		40.9091	-104.081
276	-139.391	23.1924	0.100248		41.0581	-103.428
277	-132.679	36.9244	0.159604		41.2072	-103.212
278	-179.663	115.749	0.500322		41.3562	-103.133
279	-223.291	200.248	0.865564		41.5052	-103.099
280	-179.663	131.335	0.567691		41.6542	-102.374
281	-105.831	55.9708	0.241931		41.8033	-101.538
282	-42.0678	-11.6593	-0.0503969		41.9523	-101.275
283	-112.543	12.1114	0.0523512		42.1013	-101.035
284	-260.206	139.144	0.601445		42.2504	-100.819
285	-287.054	138.119	0.597011		42.3994	-100.693
286	-260.206	60.0167	0.25942		42.5484	-100.544
287	-270.274	54.4127	0.235197		42.6975	-100.432
288	-290.41	67.6794	0.292541		42.8465	-100.004
289	-320.614	96.526	0.417229		42.9955	-98.8801
290	-300.478	77.3336	0.334271		43.1446	-96.7024
291	-230.003	-3.46337	-0.0149702		43.2936	-95.9981
292	-193.087	-56.3467	-0.243556		43.4426	-95.7549
293	-196.443	-65.1352	-0.281544		43.5917	-95.3378
294	-166.239	-101.665	-0.439444		43.7407	-93.5948
295	-115.899	-164.778	-0.712243		43.8897	-92.7125
296	-85.6955	-205.737	-0.88929		44.0387	-92.2345
297	-25.2879	-244.349	-1.05619		44.1878	-91.3917
298	31.7637	-258.286	-1.11643		44.3368	-91.331
299	21.6958	-295.035	-1.27528		44.4858	-89.8885
300	14.9838	-330.674	-1.42932		44.6349	-89.3367
301	41.8316	-359.355	-1.5533		44.7839	-88.321
302	18.3398	-287.492	-1.24267		44.9329	-87.6511
303	-5.15206	-232.249	-1.00389		45.082	-87.5744
304	-21.9319	-193.524	-0.8365		45.231	-87.2451
305	-48.7798	-173.289	-0.749035		45.38	-86.8145
306	-35.3559	-1080.65	-4.67105		45.5291	-85.7105
307	-31.9999	-721.101	-3.11693		45.6781	-85.08
308	-72.2716	-433.897	-1.8755		45.8271	-83.5025
309	-38.7118	-410.714	-1.77529		45.9762	-82.5506
310	-11.864	-385.456	-1.66612		46.1252	-81.9178
311	1.5599	-374.112	-1.61708		46.2742	-80.9748
312	14.9838	-407.732	-1.7624		46.4232	-80.5723
313	-95.7635	-103.828	-0.448794		46.5723	-80.569
314	-152.815	9.46551	0.0409143		46.7213	-80.3686
315	-183.019	14.4453	0.0624393		46.8703	-79.1247
316	-240.071	57.7561	0.249648		47.0194	-78.8462
317	-179.663	1.31	0.0056624		47.1684	-77.5778
318	-159.527	26.7996	0.11584		47.3174	-76.8084
319	-223.291	86.6071	0.374355		47.4665	-75.0737
320	-203.155	25.4173	0.109865		47.6155	-74.8092
321	-152.815	-73.7926	-0.318965		47.7645	-71.069
322	-112.543	-145.101	-0.627193		47.9136	-70.5646
323	-112.543	-169.044	-0.730683		48.0626	-70.3311
324	-196.443	-112.61	-0.486751		48.2116	-70.2932
325	-236.715	-105.465	-0.455869		48.3607	-69.6596
326	-159.527	-182.886	-0.790517		48.5097	-69.0126
327	-55.4917	-308.867	-1.33506		48.6587	-67.6089
328	-38.7118	-307.595	-1.32956		48.8077	-67.3382
329	-72.2716	-276.723	-1.19612		48.9568	-67.1308
330	-78.9836	-231.426	-1.00033		49.1058	-67.021
331	-72.2716	-250.38	-1.08226		49.2548	-66.5206
332	-45.4238	-270.559	-1.16948		49.4039	-65.6166
333	-62.2037	-249.929	-1.08031		49.5529	-64.8939
334	-136.035	-203.217	-0.878394		49.7019	-64.4791
335	-179.663	-153.342	-0.662812		49.851	-63.9135
336	-166.239	-200.757	-0.867763		50	-63.1985
337	-176.307	-229.964	-0.99401		50.149	-62.8303
338	-189.731	-211.107	-0.912502		50.2981	-61.398
339	-193.087	-191.791	-0.829008		50.4471	-61.1507
340	-203.155	-188.545	-0.814979		50.5961	-59.0205
341	-186.375	-215.635	-0.932072		50.7452	-58.3493
342	-176.307	-259.174	-1.12027		50.8942	-57.724
343	-169.595	-230.939	-0.998222		51.0432	-57.5829
344	-132.679	-284.799	-1.23103		51.1923	-56.3514
345	-146.103	-297.291	-1.28503		51.3413	-56.179
346	-179.663	-316.398	-1.36761		51.4903	-55.7976
347	-189.731	-260.861	-1.12756		51.6393	-55.4995
348	-223.291	-222.278	-0.960786		51.7884	-55.3916
349	-236.715	-165.107	-0.713667		51.9374	-55.2713
350	-246.783	-188.887	-0.816455		52.0864	-54.5688
351	-246.783	-171.945	-0.743227		52.2355	-54.4301
352	-223.291	-173.221	-0.748742		52.3845	-54.2497
353	-219.935	-154.146	-0.666289		52.5335	-53.7272
354	-189.731	-195.952	-0.846992		52.6826	-53.3622
355	-125.967	-234.674	-1.01437		52.8316	-52.8743
356	-132.679	-235.812	-1.01929		52.9806	-52.7467
357	-156.171	-186.357	-0.805521		53.1297	-52.5354
358	-179.663	-123.391	-0.53335		53.2787	-52.0357
359	-172.951	-158.714	-0.686032		53.4277	-50.747
360	-112.543	-204.055	-0.88202		53.5768	-50.677
361	-45.4238	-237.61	-1.02706		53.7258	-49.8606
362	11.6278	-271.129	-1.17194		53.8748	-49.4134
363	82.1034	-346.011	-1.49562		54.0238	-49.0684
364	122.375	-365.011	-1.57774		54.1729	-48.3276
365	108.951	-316.196	-1.36674		54.3219	-48.0343
366	122.375	-297.968	-1.28795		54.4709	-47.4875
367	149.223	-331.214	-1.43166		54.62	-47.4717
368	149.223	-371.762	-1.60692		54.769	-45.6252
369	88.8153	-356.583	-1.54131		54.918	-45.4483
370	61.9675	-336.626	-1.45505		55.0671	-44.9098
371	125.731	-431.516	-1.86521		55.2161	-44.3488
372	182.783	-532.207	-2.30044		55.3651	-43.3078
373	196.207	-540.133	-2.3347		55.5142	-43.0214
374	176.071	-497.737	-2.15144		55.6632	-41.2629
375	139.155	-422.769	-1.8274		55.8122	-40.1108
376	166.003	-406.074	-1.75524		55.9613	-39.9263
377	196.207	-396.387	-1.71337		56.1103	-37.435
378	162.647	-277.146	-1.19795		56.2593	-34.8672
379	176.071	-253.649	-1.09638		56.4083	-34.4727
380	233.122	-292.143	-1.26277		56.5574	-34.4056
381	266.682	-314.154	-1.35792		56.7064	-32.9443
382	286.818	-336.231	-1.45335		56.8554	-32.7247
383	300.242	-326.31	-1.41046		57.0045	-31.7392
384	293.53	-310.585	-1.34249		57.1535	-30.9512
385	290.174	-347.898	-1.50377		57.3025	-30.8068
386	280.106	-314.579	-1.35975		57.4516	-28.9858
387	226.41	-222.345	-0.961075		57.6006	-28.9322
388	172.715	-193.881	-0.838042		57.7496	-27.8663
389	112.307	-100.587	-0.434785		57.8987	-27.5988
390	25.0518	17.8349	0.0770905		58.0477	-26.7796
391	8.27186	44.5663	0.192636		58.1967	-26.068
392	78.7474	21.6008	0.0933684		58.3458	-24.6867
393	95.5273	-19.0754	-0.0824526		58.4948	-23.9406
394	55.2556	9.38291	0.0405572		58.6438	-23.2429
395	41.8316	10.9934	0.0475185		58.7928	-23.0425
396	25.0518	84.8451	0.366739		58.9419	-21.1661
397	35.1197	136.276	0.589045		59.0909	-20.7535
398	-28.6439	213.478	0.922748		59.2399	-18.543
399	-115.899	321.842	1.39115		59.389	-17.0545
400	-82.3396	256.126	1.10709		59.538	-16.3411
401	-62.2037	216.622	0.936341		59.687	-16.2878
402	-82.3396	227.106	0.981656		59.8361	-16.0328
403	-28.6439	175.64	0.759198		59.9851	-15.8695
404	1.5599	64.8207	0.280185		60.1341	-14.3667
405	-5.15206	41.6398	0.179986		60.2832	-13.8827
406	-25.2879	34.8221	0.150517		60.4322	-13.8517
407	-142.747	113.815	0.49196		60.5812	-11.369
408	-226.647	186.536	0.806293		60.7303	-11.3383
409	-287.054	273.203	1.18091		60.8793	-10.9155
410	-414.581	368.956	1.5948		61.0283	-8.09085
411	-448.141	347.448	1.50183		61.1773	-7.81595
412	-401.158	217.033	0.938116		61.3264	-7.53574
413	-417.937	175.146	0.757062		61.4754	-7.14063
414	-391.09	201.418	0.87062		61.6244	-6.90853
415	-340.75	169.731	0.733657		61.7735	-6.89726
416	-320.614	99.9676	0.432105		61.9225	-5.97849
417	-280.342	26.9029	0.116286		62.0715	-4.56321
418	-317.258	114.014	0.492819		62.2206	-2.55981
419	-387.734	180.651	0.780854		62.3696	0.305591
420	-414.581	245.046	1.0592		62.5186	0.83777
421	-458.209	254.845	1.10156		62.6677	2.90398
422	-461.565	257.662	1.11373		62.8167	3.95232
423	-411.225	251.094	1.08534		62.9657	4.02637
424	-364.242	240.434	1.03927		63.1148	4.06573
425	-297.122	222.313	0.960938		63.2638	6.36054
426	-193.087	179.204	0.774602		63.4128	6.89855
427	-115.899	160.547	0.693957		63.5618	6.90586
428	-89.0515	142.288	0.615032		63.7109	7.51365
429	-95.7635	159.938	0.691324		63.8599	7.60689
430	-139.391	206.69	0.893408		64.0089	8.36718
431	-193.087	254.978	1.10213		64.158	9.53412
432	-246.783	239.874	1.03684		64.307	10.1091
433	-317.258	279.823	1.20952		64.456	10.2575
434	-344.106	263.537	1.13913		64.6051	11.0283
435	-303.834	254.766	1.10121		64.7541	11.7198
436	-287.054	256.103	1.10699		64.9031	16.5448
437	-317.258	262.689	1.13546		65.0522	17.0383
438	-297.122	233.924	1.01112		65.2012	18.3162
439	-243.427	212.62	0.919039		65.3502	20.0777
440	-233.359	217.326	0.939381		65.4993	21.7736
441	-283.698	227.347	0.982697		65.6483	22.5038
442	-337.394	240.692	1.04038		65.7973	23.7529
443	-347.462	217.905	0.941884		65.9463	24.3363
444	-310.546	230.178	0.994932		66.0954	24.7004
445	-300.478	192.483	0.832		66.2444	27.0748
446	-347.462	218.076	0.942623		66.3934	27.8839
447	-374.31	256.544	1.1089		66.5425	28.9297
448	-357.53	251.474	1.08698		66.6915	29.963
449	-344.106	226.551	0.979255		66.8405	30.595
450	-370.954	269.679	1.16568		66.9896	32.0404
451	-364.242	265.362	1.14701		67.1386	32.3226
452	-317.258	261.461	1.13015		67.2876	32.3314
453	-287.054	233.692	1.01012		67.4367	32.358
454	-276.986	211.37	0.913636		67.5857	32.5173
455	-270.274	222.787	0.962986		67.7347	32.5826
456	-256.85	236.097	1.02052		67.8838	32.8533
457	-233.359	217.489	0.940087		68.0328	32.9877
458	-266.918	218.884	0.946116		68.1818	34.5596
459	-313.902	259.472	1.12156		68.3308	35.4985
460	-276.986	197.862	0.855248		68.4799	36.0181
461	-240.071	223.729	0.96706		68.6289	36.4878
462	-233.359	217.071	0.938279		68.7779	37.5697
463	-240.071	169.002	0.730502		68.927	38.1945
464	-260.206	178.289	0.770644		69.076	40.1029
465	-230.003	143.188	0.618924		69.225	40.9489
466	-203.155	101.617	0.439234		69.3741	40.9961
467	-233.359	104.421	0.451355		69.5231	42.8648
468	-246.783	-21.4428	-0.0926854		69.6721	42.8866
469	-240.071	-99.7534	-0.43118		69.8212	43.7036
470	-223.291	-71.7863	-0.310293		69.9702	43.8801
471	-199.799	-69.6282	-0.300965		70.1192	44.6477
472	-179.663	-70.6866	-0.30554		70.2683	45.1968
473	-152.815	-75.5923	-0.326744		70.4173	47.9274
474	-125.967	-26.2605	-0.11351		70.5663	48.8129
475	-136.035	91.6865	0.396311		70.7154	50.5684
476	-169.595	205.094	0.886507		70.8644	50.9051
477	-193.087	225.409	0.974322		71.0134	51.7405
478	-206.511	264.233	1.14214		71.1624	51.8072
479	-209.867	300.757	1.30001		71.3115	52.6419
480	-226.647	315.357	1.36312		71.4605	52.825
481	-246.783	328.331	1.4192		71.6095	52.8382
482	-233.359	265.717	1.14855		71.7586	53.2361
483	-209.867	234.567	1.01391		71.9076	54.6678
484	-203.155	254.895	1.10177		72.0566	55.5442
485	-199.799	228.729	0.988669		72.2057	55.7546
486	-203.155	170.21	0.735727		72.3547	56.6661
487	-206.511	142.032	0.613926		72.5037	57.7223
488	-203.155	96.4058	0.41671		72.6528	60.4231
489	-186.375	92.7801	0.401038		72.8018	61.891
490	-166.239	34.3848	0.148627		72.9508	63.8135
491	-156.171	-27.5629	-0.119139		73.0999	64.1452
492	-146.103	-22.2576	-0.0962074		73.2489	64.1743
493	-132.679	-31.948	-0.138094		73.3979	64.6385
494	-109.187	-40.3755	-0.174521		73.5469	64.9274
495	-89.0515	-56.3744	-0.243676		73.696	65.286
496	-82.3396	-56.8466	-0.245717		73.845	65.2861
497	-78.9836	-57.2496	-0.247459		73.994	65.2942
498	-68.9157	-18.3295	-0.0792282		74.1431	66.3806
499	-52.1358	-76.34	-0.329976		74.2921	67.2988
500	-45.4238	-12.9255	-0.0558699		74.4411	68.6009
501	-48.7798	22.0002	0.0950947		74.5902	69.4019
502	-45.4238	38.5265	0.166529		74.7392	69.8824
503	-38.7118	68.6748	0.296844		74.8882	70.648
504	-28.6439	109.918	0.475116		75.0373	71.3059
505	-25.2879	104.668	0.452424		75.1863	71.8057
506	-31.9999	174.165	0.752819		75.3353	73.0018
507	-28.6439	166.814	0.721048		75.4844	74.2556
508	-18.576	131.141	0.566851		75.6334	74.7411
509	-8.50803	141.445	0.611389		75.7824	75.2166
510	11.6278	141.711	0.612541		75.9314	76.1712
511	21.6958	123.45	0.533606		76.0805	76.4519
512	21.6958	136.461	0.589847		76.2295	77.152
513	25.0518	110.71	0.478537		76.3785	77.5287
514	28.4077	74.5748	0.322346		76.5276	78.4613
515	31.7637	167.15	0.722496		76.6766	79.3804
516	28.4077	181.967	0.786543		76.8256	81.2742
517	11.6278	219.793	0.950045		76.9747	81.5483
518	-5.15206	258.089	1.11558		77.1237	82.3282
519	-11.864	306.983	1.32692		77.2727	82.5248
520	4.91588	314.395	1.35896		77.4218	82.969
521	21.6958	280.985	1.21454		77.5708	83.8787
522	21.6958	217.893	0.941833		77.7198	85.568
523	21.6958	259.051	1.11973		77.8689	87.4496
524	21.6958	227.053	0.981425		78.0179	88.613
525	21.6958	217.462	0.939968		78.1669	88.7101
526	18.3398	201.216	0.869746		78.3159	89.3673
527	1.5599	236.199	1.02096		78.465	90.1626
528	-31.9999	294.481	1.27288		78.614	90.8904
529	-62.2037	278.907	1.20556		78.763	92.3454
530	-75.6276	275.211	1.18959		78.9121	93.5102
531	-75.6276	254.448	1.09984		79.0611	94.3756
532	-68.9157	248.54	1.0743		79.2101	95.4387
533	-58.8477	224.897	0.972106		79.3592	100.348
534	-72.2716	229.628	0.992558		79.5082	101.697
535	-72.2716	246.356	1.06486		79.6572	101.791
536	-55.4917	323.709	1.39922		79.8063	102.948
537	-55.4917	350.062	1.51313		79.9553	102.983
538	-52.1358	397.471	1.71805		80.1043	104.806
539	-48.7798	383.83	1.65909		80.2534	105.714
540	-48.7798	362.458	1.56671		80.4024	109.897
541	-48.7798	353.517	1.52806		80.5514	112.565
542	-45.4238	310.337	1.34142		80.7004	112.597
543	-38.7118	226.954	0.980996		80.8495	114.469
544	-55.4917	176.183	0.761544		80.9985	115.801
545	-82.3396	137.884	0.595996		81.1475	115.804
546	-99.1195	154.874	0.669436		81.2966	118.471
547	-119.255	202.224	0.874105		81.4456	119.205
548	-119.255	170.16	0.735511		81.5946	119.28
549	-119.255	151.296	0.653969		81.7437	119.545
550	-122.611	163.607	0.707186		81.8927	120.691
551	-119.255	159.358	0.688819		82.0417	121.464
552	-129.323	146.362	0.632641		82.1908	124.124
553	-122.611	132.869	0.57432		82.3398	124.897
554	-92.4075	84.5916	0.365643		82.4888	130.205
555	-72.2716	83.2999	0.36006		82.6379	132.937
556	-72.2716	96.6079	0.417583		82.7869	134.177
557	-89.0515	91.9555	0.397473		82.9359	135.129
558	-92.4075	108.952	0.470941		83.0849	135.761
559	-82.3396	153.645	0.664125		83.234	137.81
560	-78.9836	167.597	0.724429		83.383	138.17
561	-85.6955	164.157	0.70956		83.532	140.875
562	-109.187	165.853	0.716894		83.6811	142.165
563	-125.967	194.568	0.841012		83.8301	144.366
564	-125.967	228.916	0.989478		83.9791	144.766
565	-105.831	220.3	0.952238		84.1282	145.146
566	-92.4075	181.775	0.785713		84.2772	146.997
567	-92.4075	161.809	0.699414		84.4262	152.647
568	-78.9836	198.264	0.856986		84.5753	153.339
569	-58.8477	182.972	0.790886		84.7243	154.419
570	-45.4238	158.021	0.683038		84.8733	157.357
571	-25.2879	146.752	0.634328		85.0224	158.157
572	-18.576	137.78	0.59555		85.1714	160.829
573	-38.7118	154.516	0.667888		85.3204	161.872
574	-65.5597	218.206	0.943187		85.4694	162.319
575	-82.3396	188.054	0.812855		85.6185	165.965
576	-82.3396	164.668	0.711769		85.7675	166.049
577	-75.6276	136.051	0.588073		85.9165	169.406
578	-82.3396	125.204	0.54119		86.0656	171.395
579	-102.475	129.55	0.559975		86.2146	173.787
580	-99.1195	127.003	0.548966		86.3636	174.084
581	-82.3396	76.3611	0.330067		86.5127	177.384
582	-92.4075	73.8645	0.319276		86.6617	178.129
583	-109.187	74.3202	0.321246		86.8107	178.821
584	-119.255	91.389	0.395025		86.9598	179.624
585	-122.611	52.0467	0.22497		87.1088	180.457
586	-102.475	27.4018	0.118443		87.2578	181.023
587	-82.3396	1.36474	0.00589903		87.4069	184.834
588	-78.9836	-29.7612	-0.128642		87.5559	188.124
589	-78.9836	21.4006	0.0925033		87.7049	188.242
590	-82.3396	27.0682	0.117001		87.8539	189.265
591	-75.6276	-3.21856	-0.0139121		88.003	198.913
592	-68.9157	25.6079	0.110689		88.152	199.584
593	-72.2716	19.7363	0.0853091		88.301	205.749
594	-72.2716	21.5246	0.0930391		88.4501	205.942
595	-72.2716	31.0087	0.134034		88.5991	210.127
596	-65.5597	-40.2391	-0.173932		88.7481	210.374
597	-62.2037	-22.8763	-0.0988818		88.8972	216.703
598	-58.8477	-2.30295	-0.00995442		89.0462	219.556
599	-65.5597	37.9609	0.164084		89.1952	228.397
600	-82.3396	86.2919	0.372993		89.3443	230.103
601	-82.3396	74.8038	0.323336		89.4933	231.421
602	-75.6276	108.145	0.467452		89.6423	231.853
603	-65.5597	110.756	0.47874		89.7914	237.759
604	-35.3559	83.2833	0.359988		89.9404	239.157
605	-18.576	83.8621	0.36249		90.0894	239.589
606	-8.50803	40.8395	0.176527		90.2385	248.748
607	1.5599	34.4582	0.148944		90.3875	252.937
608	4.91588	72.2361	0.312237		90.5365	262.482
609	4.91588	60.3783	0.260983		90.6855	264.913
610	-11.864	88.0352	0.380528		90.8346	268.217
611	-31.9999	107.217	0.463438		90.9836	271.81
612	-45.4238	95.9922	0.414922		91.1326	280.746
613	-45.4238	127.949	0.553052		91.2817	284.431
614	-18.576	62.2795	0.2692		91.4307	289.086
615	-1.79608	23.5697	0.101879		91.5797	294.57
616	-5.15206	27.6558	0.119541		91.7288	295.119
617	1.5599	18.5178	0.0800423		91.8778	302.482
618	14.9838	18.0038	0.0778208		92.0268	302.68
619	21.6958	2.05711	0.00889176		92.1759	303.261
620	25.0518	-18.1532	-0.0784664		92.3249	304.737
621	25.0518	-21.0254	-0.0908813		92.4739	313.678
622	28.4077	-35.5484	-0.153656		92.623	319.311
623	21.6958	-66.6056	-0.2879		92.772	325.845
624	11.6278	-67.0195	-0.289689		92.921	335.05
625	4.91588	-104.92	-0.453513		93.07	345.336
626	-5.15206	-75.4203	-0.326001		93.2191	347.9
627	-1.79608	-119.456	-0.516344		93.3681	348.046
628	-8.50803	-111.147	-0.480429		93.5171	402.831
629	-21.9319	-95.9825	-0.41488		93.6662	425.827
630	-18.576	-87.6258	-0.378759		93.8152	435.873
631	-1.79608	-105.669	-0.456747		93.9642	460.415
632	11.6278	-81.2875	-0.351361		94.1133	467.39
633	18.3398	-85.3608	-0.368968		94.2623	467.522
634	4.91588	-56.9516	-0.246171		94.4113	468.4
635	-25.2879	-27.5864	-0.119241		94.5604	474.89
636	-65.5597	-20.1508	-0.087101		94.7094	481.531
637	-72.2716	21.5946	0.0933416		94.8584	485.176
638	-58.8477	34.9071	0.150884		95.0075	487.09
639	-58.8477	18.9214	0.0817868		95.1565	490.315
640	-31.9999	-20.7468	-0.0896771		95.3055	495.118
641	18.3398	-20.8996	-0.0903376		95.4545	503.528
642	58.6115	-24.0519	-0.103963		95.6036	509.758
643	75.3914	16.9539	0.0732827		95.7526	511.425
644	61.9675	75.8424	0.327825		95.9016	519.566
645	45.1876	132.941	0.574633		96.0507	527.32
646	38.4757	123.844	0.535309		96.1997	554.006
647	-8.50803	174.473	0.754152		96.3487	562.526
648	-65.5597	227.432	0.983063		96.4978	600.764
649	-85.6955	181.134	0.782944		96.6468	605.335
650	-75.6276	148.629	0.642444		96.7958	620.581
651	-52.1358	82.7307	0.3576		96.9449	622.191
652	-38.7118	24.3451	0.105231		97.0939	628.667
653	-35.3559	42.2617	0.182674		97.2429	654.053
654	11.6278	52.1857	0.22557		97.392	683.098
655	35.1197	55.0429	0.23792		97.541	694.121
656	8.27186	152.557	0.659421		97.69	730.353
657	18.3398	162.117	0.700743		97.839	775.544
658	38.4757	130.93	0.56594		97.9881	782.511
659	45.1876	144.077	0.622768		98.1371	794.729
660	41.8316	139.191	0.601649		98.2861	803.661
661	8.27186	169.112	0.730978		98.4352	831.193
662	35.1197	105.755	0.457122		98.5842	835.938
663	105.595	13.9499	0.0602979		98.7332	855.326
664	119.019	5.87774	0.0254063		98.8823	859.057
665	105.595	-11.2197	-0.0484965		99.0313	882.319
666	72.0355	-23.2226	-0.100379		99.1803	895.405
667	68.6795	33.0171	0.142715		99.3294	900.721
668	102.239	31.9373	0.138048		99.4784	932.434
669	122.375	83.3734	0.360378		99.6274	962.374
670	142.511	146.575	0.633564		99.7765	973.965
671	166.003	136.479	0.589926		99.9255	1003.38

## Sheet: T8R
OUTPUT RIEPILOGO
Statistica della regressione
R multiplo	0.573499
R al quadrato	0.328901
R al quadrato corretto	0.327898
Errore standard	231.555
Osservazioni	671
ANALISI VARIANZA
	gdl	SQ	MQ	F	Significatività F
Regressione	1	1.75797e+07	1.75797e+07	327.872	6.15662e-60
Residuo	669	3.58701e+07	53617.5
Totale	670	5.34498e+07
	Coefficienti	Errore standard	Stat t	Valore di significatività	Inferiore 95%	Superiore 95%	Inferiore 95,0%	Superiore 95,0%
Intercetta	-69.1845	8.96212	-7.71966	4.26074e-14	-86.7818	-51.5873	-86.7818	-51.5873
Variabile X 1	46.8983	2.59003	18.1072	6.15662e-60	41.8127	51.9838	41.8127	51.9838
OUTPUT RESIDUI					OUTPUT DATI
Osservazione	Y prevista	Residui	Residui standard		Percentile	Y
1	-15.5865	637.778	2.75639		0.0745156	-1116
2	7.86259	460.538	1.99038		0.223547	-753.101
3	31.3117	198.791	0.859149		0.372578	-693.42
4	24.612	40.6741	0.175788		0.52161	-680.518
5	27.9618	-20.3549	-0.0879713		0.670641	-673.246
6	41.3613	-107.882	-0.466251		0.819672	-636.404
7	64.8105	-167.185	-0.72255		0.968703	-627.463
8	84.9097	-113.895	-0.492241		1.11773	-626.42
9	105.009	-3.21759	-0.013906		1.26677	-625.505
10	115.059	169.372	0.732003		1.4158	-611.563
11	101.659	373.231	1.61305		1.56483	-605.907
12	91.6095	562.444	2.43081		1.71386	-589.284
13	158.607	636.122	2.74923		1.86289	-575.009
14	242.354	639.965	2.76584		2.01192	-533.569
15	309.351	586.054	2.53284		2.16095	-528.574
16	316.051	543.006	2.3468		2.30999	-524.811
17	289.252	546.686	2.3627		2.45902	-519.492
18	349.55	425.994	1.84109		2.60805	-506.168
19	423.247	259.851	1.12304		2.75708	-504.642
20	406.498	198.837	0.859348		2.90611	-500.462
21	322.751	278.013	1.20153		3.05514	-498.064
22	306.001	256.524	1.10866		3.20417	-496.061
23	389.748	113.78	0.49174		3.3532	-493.52
24	450.046	17.3437	0.074957		3.50224	-479.9
25	413.197	54.3248	0.234784		3.65127	-470.678
26	366.299	69.5738	0.300689		3.8003	-463.357
27	339.5	63.3307	0.273707		3.94933	-458.847
28	346.2	-20.3546	-0.08797		4.09836	-450.592
29	289.252	-57.3986	-0.248069		4.24739	-449.426
30	138.508	5.85813	0.025318		4.39642	-445.569
31	58.1107	16.6304	0.0718742		4.54545	-445.159
32	51.411	-96.8593	-0.418613		4.69449	-443.394
33	31.3117	-118.963	-0.514141		4.84352	-435.669
34	7.86259	-131.625	-0.568866		4.99255	-435.481
35	-22.2863	-162.12	-0.700659		5.14158	-434.171
36	-45.7354	-132.295	-0.571759		5.29061	-432.609
37	-35.6858	-143.6	-0.62062		5.43964	-429.937
38	-45.7354	-150.145	-0.648906		5.58867	-425.732
39	-72.5344	-89.9561	-0.388778		5.7377	-425.284
40	-119.433	-37.3675	-0.161497		5.88674	-424.907
41	-173.031	-1.3821	-0.00597323		6.03577	-422.855
42	-179.73	-5.9143	-0.0255608		6.1848	-421.916
43	-173.031	-18.4158	-0.0795905		6.33383	-419.23
44	-169.681	-46.2255	-0.19978		6.48286	-418.728
45	-149.582	-105.122	-0.454322		6.63189	-417.478
46	-136.182	-209.481	-0.905348		6.78092	-416.354
47	-116.083	-276.55	-1.19521		6.92996	-415.515
48	-89.2838	-290.28	-1.25455		7.07899	-412.401
49	-159.631	-235.158	-1.01632		7.22802	-410.411
50	-290.276	-135.456	-0.585421		7.37705	-407.461
51	-384.073	-40.8337	-0.176478		7.52608	-406.345
52	-434.321	17.9669	0.0776503		7.67511	-406.271
53	-497.969	105.912	0.457739		7.82414	-404.247
54	-571.666	182.848	0.790244		7.97317	-402.333
55	-625.264	214.853	0.928564		8.12221	-402.01
56	-581.715	175.37	0.757925		8.27124	-401.822
57	-451.07	58.6608	0.253524		8.42027	-401.154
58	-367.323	-17.3989	-0.0751958		8.5693	-400.984
59	-337.175	-20.8912	-0.0902891		8.71833	-400.838
60	-286.926	-42.4364	-0.183404		8.86736	-400.534
61	-226.629	-93.5555	-0.404334		9.01639	-399.416
62	-186.43	-155.4	-0.671616		9.16542	-399.313
63	-152.931	-182.423	-0.788408		9.31446	-399.238
64	-146.232	-189.27	-0.818001		9.46349	-398.563
65	-132.832	-178.201	-0.77016		9.61252	-397.32
66	-119.433	-214.234	-0.925891		9.76155	-396.512
67	-129.482	-238.982	-1.03285		9.91058	-394.996
68	-119.433	-245.126	-1.0594		10.0596	-394.789
69	-106.033	-235.187	-1.01645		10.2086	-392.749
70	-122.783	-229.625	-0.992406		10.3577	-392.632
71	-136.182	-236.531	-1.02226		10.5067	-392.41
72	-136.182	-266.151	-1.15027		10.6557	-392.056
73	-132.832	-274.628	-1.18691		10.8048	-391.7
74	-136.182	-264.802	-1.14444		10.9538	-391.695
75	-146.232	-275.684	-1.19147		11.1028	-388.818
76	-162.981	-271.19	-1.17205		11.2519	-388.259
77	-166.331	-263.606	-1.13927		11.4009	-386.249
78	-156.281	-243.135	-1.0508		11.5499	-385.683
79	-162.981	-241.266	-1.04272		11.699	-385.295
80	-149.582	-227.361	-0.982622		11.848	-384.878
81	-112.733	-246.992	-1.06747		11.997	-384.722
82	-109.383	-255.323	-1.10347		12.1461	-380.674
83	-102.683	-269.573	-1.16506		12.2951	-379.564
84	-89.2838	-255.688	-1.10505		12.4441	-376.942
85	-95.9835	-240.53	-1.03954		12.5931	-374.081
86	-92.6337	-223.568	-0.966232		12.7422	-373.503
87	-126.132	-225.193	-0.973255		12.8912	-372.714
88	-159.631	-201.645	-0.871482		13.0402	-372.552
89	-139.532	-211.238	-0.91294		13.1893	-372.256
90	-126.132	-217.985	-0.9421		13.3383	-370.746
91	-126.132	-244.613	-1.05719		13.4873	-368.491
92	-119.433	-266.817	-1.15314		13.6364	-368.465
93	-122.783	-276.455	-1.1948		13.7854	-366.996
94	-112.733	-285.83	-1.23532		13.9344	-364.706
95	-99.3334	-288.925	-1.2487		14.0835	-364.558
96	-99.3334	-285.961	-1.23589		14.2325	-364.359
97	-95.9835	-316.418	-1.36751		14.3815	-361.276
98	-122.783	-278.372	-1.20309		14.5306	-360.641
99	-149.582	-249.731	-1.0793		14.6796	-360.267
100	-139.532	-305.627	-1.32088		14.8286	-359.725
101	-129.482	-375.16	-1.62139		14.9776	-358.066
102	-126.132	-448.876	-1.93998		15.1267	-355.077
103	-126.132	-500.288	-2.16217		15.2757	-355.038
104	-119.433	-486.475	-2.10248		15.4247	-352.407
105	-82.584	-553.82	-2.39353		15.5738	-351.326
106	-109.383	-584.037	-2.52413		15.7228	-350.769
107	-189.78	-490.738	-2.1209		15.8718	-349.424
108	-226.629	-446.618	-1.93022		16.0209	-348.995
109	-240.028	-385.477	-1.66598		16.1699	-346.307
110	-240.028	-371.535	-1.60572		16.3189	-345.663
111	-240.028	-387.434	-1.67444		16.468	-344.972
112	-243.378	-345.906	-1.49496		16.617	-344.117
113	-189.78	-335.031	-1.44796		16.766	-343.927
114	-112.733	-420.836	-1.81879		16.9151	-342.528
115	-82.584	-415.48	-1.79565		17.0641	-342.413
116	-75.8843	-417.636	-1.80497		17.2131	-342.18
117	-79.2342	-353.375	-1.52724		17.3621	-341.83
118	-82.584	-309.111	-1.33593		17.5112	-341.22
119	-82.584	-298.09	-1.28831		17.6602	-339.824
120	-79.2342	-339.996	-1.46942		17.8092	-339.252
121	-72.5344	-322.461	-1.39363		17.9583	-336.514
122	-65.8347	-357.02	-1.54299		18.1073	-335.502
123	-59.1349	-404.222	-1.74699		18.2563	-335.355
124	-55.785	-444.677	-1.92183		18.4054	-333.667
125	-55.785	-463.707	-2.00408		18.5544	-333.005
126	-59.1349	-469.439	-2.02885		18.7034	-331.665
127	-69.1845	-410.716	-1.77506		18.8525	-329.363
128	-82.584	-388.094	-1.67729		19.0015	-322.652
129	-89.2838	-369.563	-1.5972		19.1505	-321.666
130	-92.6337	-332.65	-1.43767		19.2996	-320.184
131	-95.9835	-319.532	-1.38097		19.4486	-317.524
132	-95.9835	-264.283	-1.1422		19.5976	-316.599
133	-92.6337	-262.405	-1.13408		19.7466	-316.202
134	-85.9339	-287.57	-1.24284		19.8957	-315.983
135	-79.2342	-275.843	-1.19215		20.0447	-315.69
136	-75.8843	-218.811	-0.945673		20.1937	-312.133
137	-72.5344	-162.484	-0.702234		20.3428	-311.033
138	-69.1845	-98.1229	-0.424074		20.4918	-310.41
139	-69.1845	-106.793	-0.461547		20.6408	-309.053
140	-69.1845	-80.0718	-0.34606		20.7899	-305.784
141	-69.1845	-56.7937	-0.245455		20.9389	-303.054
142	-69.1845	-40.2551	-0.173977		21.0879	-295.077
143	-69.1845	-35.7123	-0.154344		21.237	-294.696
144	-69.1845	-45.2795	-0.195692		21.386	-291.433
145	-69.1845	-73.0752	-0.315821		21.535	-283.614
146	-69.1845	-89.8543	-0.388338		21.6841	-283.034
147	-69.1845	-133.006	-0.574835		21.8331	-281.587
148	-69.1845	-119.767	-0.517617		21.9821	-280.677
149	-72.5344	-95.1728	-0.411324		22.1311	-274.658
150	-79.2342	-99.1107	-0.428343		22.2802	-273.339
151	-79.2342	-120.108	-0.519091		22.4292	-269.637
152	-75.8843	-125.424	-0.542066		22.5782	-269.427
153	-75.8843	-80.0661	-0.346035		22.7273	-269.152
154	-75.8843	-36.5588	-0.158002		22.8763	-268.225
155	-75.8843	-15.4467	-0.0667585		23.0253	-267.904
156	-69.1845	1.57562	0.00680962		23.1744	-267.768
157	-59.1349	51.0441	0.220606		23.3234	-263.907
158	-59.1349	100.084	0.432549		23.4724	-261.578
159	-62.4848	136.74	0.590973		23.6215	-259.502
160	-62.4848	132.367	0.572073		23.7705	-257.645
161	-62.4848	146.364	0.632563		23.9195	-254.703
162	-62.4848	148.053	0.639864		24.0686	-253.439
163	-75.8843	128.526	0.555473		24.2176	-250.35
164	-89.2838	122.137	0.52786		24.3666	-249.434
165	-89.2838	77.9148	0.336737		24.5156	-242.791
166	-89.2838	26.4535	0.114328		24.6647	-242.636
167	-89.2838	-13.8489	-0.0598532		24.8137	-240.071
168	-89.2838	-13.8155	-0.0597085		24.9627	-237.401
169	-89.2838	-13.9279	-0.0601943		25.1118	-235.019
170	-79.2342	-30.6531	-0.132478		25.2608	-233.466
171	-69.1845	-58.8868	-0.254501		25.4098	-228.407
172	-69.1845	-20.704	-0.0894798		25.5589	-226.608
173	-69.1845	0.171978	0.000743264		25.7079	-226.523
174	-62.4848	1.08679	0.00469694		25.8569	-224.088
175	-59.1349	16.1135	0.0696403		26.006	-223.145
176	-62.4848	6.30581	0.0272529		26.155	-222.731
177	-59.1349	-7.99586	-0.034557		26.304	-222.539
178	-52.4352	-17.896	-0.0773439		26.4531	-222.069
179	-49.0853	-40.2514	-0.173961		26.6021	-220.646
180	-49.0853	-27.7231	-0.119816		26.7511	-215.906
181	-49.0853	17.346	0.0749672		26.9001	-215.862
182	-49.0853	-15.8086	-0.0683227		27.0492	-215.456
183	-52.4352	-17.858	-0.07718		27.1982	-207.244
184	-59.1349	-8.20333	-0.0354537		27.3472	-207.083
185	-65.8347	-16.716	-0.0722441		27.4963	-203.903
186	-69.1845	-41.1595	-0.177886		27.6453	-203.364
187	-52.4352	-74.7547	-0.32308		27.7943	-203.244
188	-35.6858	-120.759	-0.521902		27.9434	-202.191
189	-28.986	-113.983	-0.492618		28.0924	-201.309
190	-18.9364	-107.896	-0.46631		28.2414	-200.19
191	-12.2367	-100.982	-0.436431		28.3905	-200.181
192	-8.88679	-83.8257	-0.362283		28.5395	-199.592
193	-15.5865	-9.10016	-0.0393297		28.6885	-199.342
194	-35.6858	44.053	0.190391		28.8376	-195.88
195	-39.0357	49.1448	0.212397		28.9866	-191.446
196	-28.986	-3.73863	-0.0161578		29.1356	-189.672
197	-15.5865	-18.819	-0.0813333		29.2846	-188.952
198	7.86259	-19.2009	-0.0829838		29.4337	-185.645
199	21.2621	16.3076	0.0704792		29.5827	-184.406
200	41.3613	-33.8477	-0.146285		29.7317	-184.124
201	58.1107	-62.6739	-0.270868		29.8808	-183.734
202	38.0115	0.183022	0.000790995		30.0298	-182.315
203	24.612	46.036	0.198961		30.1788	-181.991
204	27.9618	36.1833	0.156379		30.3279	-179.286
205	24.612	19.2681	0.0832742		30.4769	-178.353
206	27.9618	-21.6013	-0.0933579		30.6259	-178.345
207	27.9618	-27.1241	-0.117227		30.775	-178.03
208	21.2621	-2.94592	-0.0127319		30.924	-177.737
209	14.5623	-37.8052	-0.163389		31.073	-175.978
210	4.51271	-60.0122	-0.259365		31.2221	-175.593
211	-12.2367	-91.8447	-0.39694		31.3711	-174.413
212	-49.0853	-51.7334	-0.223585		31.5201	-171.018
213	-69.1845	-14.318	-0.0618803		31.6692	-169.535
214	-45.7354	-41.839	-0.180822		31.8182	-168.574
215	-22.2863	-115.866	-0.500758		31.9672	-168.361
216	-8.88679	-121.002	-0.522953		32.1162	-167.707
217	34.6616	-153.79	-0.664657		32.2653	-167.307
218	101.659	-202.203	-0.873896		32.4143	-164.627
219	161.957	-257.295	-1.11199		32.5633	-162.49
220	185.406	-281.404	-1.21619		32.7124	-160.132
221	172.006	-260.327	-1.1251		32.8614	-160.086
222	185.406	-239.656	-1.03576		33.0104	-159.039
223	205.505	-216.421	-0.935341		33.1595	-156.8
224	168.657	-136.074	-0.588093		33.3085	-156.444
225	141.858	-87.1898	-0.376823		33.4575	-155.95
226	175.356	-110.429	-0.477259		33.6066	-152.228
227	212.205	-140.399	-0.606786		33.7556	-149.563
228	215.555	-99.7536	-0.431121		33.9046	-149.256
229	192.106	-56.9766	-0.246245		34.0537	-148.936
230	198.805	-121.277	-0.524142		34.2027	-145.426
231	232.304	-138.794	-0.599849		34.3517	-143.35
232	245.704	-127.233	-0.549882		34.5007	-142.969
233	232.304	-44.1805	-0.190942		34.6498	-142.26
234	198.805	29.5912	0.127889		34.7988	-139.186
235	178.706	93.1043	0.402384		34.9478	-138.153
236	188.756	159.145	0.687801		35.0969	-137.545
237	202.155	258.26	1.11616		35.2459	-136.684
238	198.805	291.509	1.25986		35.3949	-136.233
239	151.907	343.211	1.48331		35.544	-132.727
240	125.108	356.423	1.54041		35.693	-131.854
241	205.505	281.585	1.21697		35.842	-129.889
242	282.552	228.873	0.989156		35.9911	-129.557
243	309.351	200.407	0.866131		36.1401	-129.386
244	312.701	206.865	0.89404		36.2891	-128.938
245	289.252	264.754	1.14423		36.4382	-128.476
246	279.202	341.378	1.47539		36.5872	-128.071
247	306.001	388.12	1.6774		36.7362	-127.19
248	259.103	523.407	2.2621		36.8852	-126.832
249	182.056	649.137	2.80548		37.0343	-125.978
250	141.858	758.864	3.27971		37.1833	-123.808
251	138.508	823.867	3.56064		37.3323	-123.763
252	175.356	828.021	3.57859		37.4814	-121.252
253	192.106	781.859	3.37909		37.6304	-121.062
254	239.004	693.43	2.99691		37.7794	-119.655
255	312.701	542.625	2.34515		37.9285	-119.128
256	376.349	427.313	1.84679		38.0775	-117.914
257	423.247	307.106	1.32727		38.2265	-117.766
258	403.148	225.519	0.974663		38.3756	-117.555
259	362.949	164.371	0.710389		38.5246	-116.199
260	339.5	145.675	0.629589		38.6736	-114.499
261	245.704	180.123	0.778467		38.8227	-114.464
262	158.607	189.439	0.818729		38.9717	-113.219
263	111.709	191.552	0.827862		39.1207	-112.443
264	68.1603	141.966	0.613559		39.2697	-110.344
265	54.7608	75.4438	0.326058		39.4188	-109.887
266	48.0611	56.7447	0.245243		39.5678	-109.44
267	34.6616	52.788	0.228143		39.7168	-108.745
268	4.51271	47.2945	0.2044		39.8659	-107.995
269	-42.3855	42.6911	0.184505		40.0149	-107.465
270	-25.6362	-65.7556	-0.284187		40.1639	-106.749
271	-12.2367	-91.1917	-0.394118		40.313	-106.202
272	-75.8843	-16.3502	-0.0706635		40.462	-106.056
273	-142.882	41.8472	0.180858		40.611	-105.799
274	-152.931	15.3865	0.0664982		40.7601	-104.897
275	-139.532	-20.5541	-0.0888319		40.9091	-104.081
276	-132.832	16.6334	0.0718872		41.0581	-103.428
277	-179.73	83.9756	0.362931		41.2072	-103.212
278	-223.279	159.365	0.688755		41.3562	-103.133
279	-179.73	156.688	0.677184		41.5052	-103.099
280	-106.033	57.7055	0.249395		41.6542	-102.374
281	-42.3855	-7.47508	-0.0323063		41.8033	-101.538
282	-112.733	59.0058	0.255015		41.9523	-101.275
283	-260.127	159.696	0.690182		42.1013	-101.035
284	-286.926	165.864	0.716843		42.2504	-100.819
285	-260.127	111.192	0.480555		42.3994	-100.693
286	-270.177	69.9873	0.302476		42.5484	-100.544
287	-290.276	74.4147	0.32161		42.6975	-100.432
288	-320.425	97.6943	0.422222		42.8465	-100.004
289	-300.326	76.2379	0.32949		42.9955	-98.8801
290	-229.979	6.83401	0.0295357		43.1446	-96.7024
291	-193.13	-40.3361	-0.174327		43.2936	-95.9981
292	-196.48	-52.9538	-0.228859		43.4426	-95.7549
293	-166.331	-95.2472	-0.411645		43.5917	-95.3378
294	-116.083	-151.822	-0.656152		43.7407	-93.5948
295	-85.9339	-194.743	-0.841652		43.8897	-92.7125
296	-25.6362	-265.797	-1.14874		44.0387	-92.2345
297	31.3117	-300.949	-1.30066		44.1878	-91.3917
298	21.2621	-247.785	-1.07089		44.3368	-91.331
299	14.5623	-287.902	-1.24427		44.4858	-89.8885
300	41.3613	-357.052	-1.54313		44.6349	-89.3367
301	17.9122	-335.436	-1.44971		44.7839	-88.321
302	-5.53691	-263.615	-1.13931		44.9329	-87.6511
303	-22.2863	-215.115	-0.929697		45.082	-87.5744
304	-49.0853	-166.371	-0.719032		45.231	-87.2451
305	-35.6858	-186.383	-0.805523		45.38	-86.8145
306	-32.3359	-1083.67	-4.68346		45.5291	-85.7105
307	-72.5344	-680.566	-2.94131		45.6781	-85.08
308	-39.0357	-467.133	-2.01888		45.8271	-83.5025
309	-12.2367	-437.189	-1.88947		45.9762	-82.5506
310	1.16284	-398.483	-1.72219		46.1252	-81.9178
311	14.5623	-387.114	-1.67305		46.2742	-80.9748
312	-95.9835	-296.765	-1.28258		46.4232	-80.5723
313	-152.931	-46.6605	-0.20166		46.5723	-80.569
314	-183.08	39.7307	0.171711		46.7213	-80.3686
315	-240.028	71.4546	0.308817		46.8703	-79.1247
316	-179.73	-2.58408	-0.011168		47.0194	-78.8462
317	-159.631	-18.7218	-0.080913		47.1684	-77.5778
318	-223.279	90.5514	0.391351		47.3174	-76.8084
319	-203.18	66.496	0.287387		47.4665	-75.0737
320	-152.931	-24.8061	-0.107208		47.6155	-74.8092
321	-112.733	-113.875	-0.492151		47.7645	-71.069
322	-112.733	-144.912	-0.626288		47.9136	-70.5646
323	-196.48	-85.1071	-0.367821		48.0626	-70.3311
324	-236.678	-72.3743	-0.312792		48.2116	-70.2932
325	-159.631	-182.549	-0.78895		48.3607	-69.6596
326	-55.785	-286.628	-1.23877		48.5097	-69.0126
327	-39.0357	-325.323	-1.406		48.6587	-67.6089
328	-72.5344	-273.772	-1.18321		48.8077	-67.3382
329	-79.2342	-269.761	-1.16587		48.9568	-67.1308
330	-72.5344	-237.875	-1.02807		49.1058	-67.021
331	-45.7354	-276.917	-1.1968		49.2548	-66.5206
332	-62.4848	-253.498	-1.09558		49.4039	-65.6166
333	-136.182	-175.95	-0.760434		49.5529	-64.8939
334	-179.73	-159.521	-0.689429		49.7019	-64.4791
335	-166.331	-166.674	-0.720341		49.851	-63.9135
336	-176.381	-190.615	-0.823814		50	-63.1985
337	-189.78	-216.491	-0.935645		50.149	-62.8303
338	-193.13	-207.708	-0.897687		50.2981	-61.398
339	-203.18	-181.698	-0.785276		50.4471	-61.1507
340	-186.43	-205.27	-0.887149		50.5961	-59.0205
341	-176.381	-225.629	-0.975139		50.7452	-58.3493
342	-169.681	-265.8	-1.14875		50.8942	-57.724
343	-132.832	-267.702	-1.15697		51.0432	-57.5829
344	-146.232	-271.247	-1.17229		51.1923	-56.3514
345	-179.73	-263.663	-1.13952		51.3413	-56.179
346	-189.78	-306.281	-1.3237		51.4903	-55.7976
347	-223.279	-227.313	-0.982418		51.6393	-55.4995
348	-236.678	-208.89	-0.902796		51.7884	-55.3916
349	-246.728	-155.094	-0.670294		51.9374	-55.2713
350	-246.728	-188.942	-0.81658		52.0864	-54.5688
351	-223.279	-195.449	-0.844705		52.2355	-54.4301
352	-219.929	-176.583	-0.763168		52.3845	-54.2497
353	-189.78	-184.301	-0.796522		52.5335	-53.7272
354	-126.132	-259.55	-1.12174		52.6826	-53.3622
355	-132.832	-227.809	-0.984559		52.8316	-52.8743
356	-156.281	-212.21	-0.917141		52.9806	-52.7467
357	-179.73	-162.798	-0.70359		53.1297	-52.5354
358	-173.031	-130.023	-0.561941		53.2787	-52.0357
359	-112.733	-218.932	-0.946192		53.4277	-50.747
360	-45.7354	-270.863	-1.17063		53.5768	-50.677
361	11.2125	-294.247	-1.27169		53.7258	-49.8606
362	81.5598	-341.061	-1.47402		53.8748	-49.4134
363	121.758	-385.666	-1.66679		54.0238	-49.0684
364	108.359	-350.995	-1.51695		54.1729	-48.3276
365	121.758	-329.003	-1.4219		54.3219	-48.0343
366	148.557	-324.15	-1.40093		54.4709	-47.4875
367	148.557	-330.549	-1.42859		54.62	-47.4717
368	88.2596	-310.798	-1.34323		54.769	-45.6252
369	61.4606	-329.228	-1.42288		54.918	-45.4483
370	125.108	-399.767	-1.72774		55.0671	-44.9098
371	182.056	-487.841	-2.10838		55.2161	-44.3488
372	195.456	-544.879	-2.35489		55.3651	-43.3078
373	175.356	-519.283	-2.24427		55.5142	-43.0214
374	138.508	-460.174	-1.98881		55.6632	-41.2629
375	165.307	-448.921	-1.94018		55.8122	-40.1108
376	195.456	-435.527	-1.88229		55.9613	-39.9263
377	161.957	-362.138	-1.56511		56.1103	-37.435
378	175.356	-289.856	-1.25272		56.2593	-34.8672
379	232.304	-309.882	-1.33927		56.4083	-34.4727
380	265.803	-324.823	-1.40384		56.5574	-34.4056
381	285.902	-333.374	-1.4408		56.7064	-32.9443
382	299.302	-348.715	-1.5071		56.8554	-32.7247
383	292.602	-318.67	-1.37725		57.0045	-31.7392
384	289.252	-306.307	-1.32382		57.1535	-30.9512
385	279.202	-336.926	-1.45615		57.3025	-30.8068
386	225.604	-260.077	-1.12402		57.4516	-28.9858
387	172.006	-167.941	-0.725817		57.6006	-28.9322
388	111.709	-132.875	-0.574267		57.7496	-27.8663
389	24.612	-12.8922	-0.0557182		57.8987	-27.5988
390	7.86259	35.024	0.151369		58.0477	-26.7796
391	78.21	-25.3718	-0.109653		58.1967	-26.068
392	94.9593	5.38885	0.0232899		58.3458	-24.6867
393	54.7608	21.6911	0.0937458		58.4948	-23.9406
394	41.3613	23.2771	0.100601		58.6438	-23.2429
395	24.612	28.2131	0.121933		58.7928	-23.0425
396	34.6616	75.2353	0.325156		58.9419	-21.1661
397	-28.986	200.381	0.866021		59.0909	-20.7535
398	-116.083	300.917	1.30052		59.2399	-18.543
399	-82.584	288.526	1.24697		59.389	-17.0545
400	-62.4848	236.272	1.02113		59.538	-16.3411
401	-82.584	237.003	1.02429		59.687	-16.2878
402	-28.986	173.753	0.750935		59.8361	-16.0328
403	1.16284	145.834	0.630274		59.9851	-15.8695
404	-5.53691	71.9175	0.310818		60.1341	-14.3667
405	-25.6362	62.1239	0.268491		60.2832	-13.8827
406	-142.882	152.416	0.658721		60.4322	-13.8517
407	-226.629	197.696	0.854417		60.5812	-11.369
408	-286.926	246.816	1.0667		60.7303	-11.3383
409	-414.222	400.37	1.73034		60.8793	-10.9155
410	-447.72	402.095	1.7378		61.0283	-8.09085
411	-400.822	300.129	1.29712		61.1773	-7.81595
412	-417.572	233.447	1.00893		61.3264	-7.53574
413	-390.773	147.981	0.639556		61.4754	-7.14063
414	-340.524	150.853	0.651965		61.6244	-6.90853
415	-320.425	149.407	0.645716		61.7735	-6.89726
416	-280.227	59.5802	0.257498		61.9225	-5.97849
417	-317.075	63.6359	0.275026		62.0715	-4.56321
418	-387.423	184.178	0.795993		62.2206	-2.55981
419	-414.222	207.139	0.895225		62.3696	0.305591
420	-457.77	288.235	1.24571		62.5186	0.83777
421	-461.12	257.756	1.11399		62.6677	2.90398
422	-410.872	206.969	0.89449		62.8167	3.95232
423	-363.974	203.842	0.880977		62.9657	4.02637
424	-296.976	173.168	0.74841		63.1148	4.06573
425	-193.13	118.321	0.511366		63.2638	6.36054
426	-116.083	102.2	0.441695		63.4128	6.89855
427	-89.2838	133.932	0.578834		63.5618	6.90586
428	-95.9835	149.22	0.644907		63.7109	7.51365
429	-139.532	203.706	0.880391		63.8599	7.60689
430	-193.13	260.429	1.12554		64.0089	8.36718
431	-246.728	308.619	1.33381		64.158	9.53412
432	-317.075	310.167	1.3405		64.307	10.1091
433	-343.874	306.439	1.32439		64.456	10.2575
434	-303.676	223.107	0.964237		64.6051	11.0283
435	-286.926	237.858	1.02799		64.7541	11.7198
436	-317.075	286.124	1.23659		64.9031	16.5448
437	-296.976	242.407	1.04765		65.0522	17.0383
438	-243.378	180.18	0.778711		65.2012	18.3162
439	-233.328	202.522	0.875271		65.3502	20.0777
440	-283.577	267.544	1.15629		65.4993	21.7736
441	-337.175	280.823	1.21368		65.6483	22.5038
442	-347.224	250.522	1.08272		65.7973	23.7529
443	-310.376	180.819	0.781473		65.9463	24.3363
444	-300.326	219.957	0.950625		66.0954	24.7004
445	-347.224	239.229	1.03392		66.2444	27.0748
446	-374.023	244.637	1.05729		66.3934	27.8839
447	-357.274	239.508	1.03512		66.5425	28.9297
448	-343.874	237.818	1.02782		66.6915	29.963
449	-370.673	253.118	1.09394		66.8405	30.595
450	-363.974	262.699	1.13535		66.9896	32.0404
451	-317.075	218.195	0.94301		67.1386	32.3226
452	-286.926	231.129	0.998907		67.2876	32.3314
453	-276.877	223.515	0.965999		67.4367	32.358
454	-270.177	204.56	0.884082		67.5857	32.5173
455	-256.778	209.29	0.904523		67.7347	32.5826
456	-233.328	212.575	0.91872		67.8838	32.8533
457	-266.827	250.958	1.0846		68.0328	32.9877
458	-313.725	265.691	1.14828		68.1818	34.5596
459	-276.877	222.447	0.961384		68.3308	35.4985
460	-240.028	160.904	0.695403		68.4799	36.0181
461	-233.328	216.987	0.937789		68.6289	36.4878
462	-240.028	223.74	0.966976		68.7779	37.5697
463	-260.127	189.058	0.817085		68.927	38.1945
464	-229.979	148.061	0.639898		69.076	40.1029
465	-203.18	116.365	0.502914		69.225	40.9489
466	-233.328	131.79	0.56958		69.3741	40.9961
467	-246.728	117.79	0.509074		69.5231	42.8648
468	-240.028	-28.1971	-0.121864		69.6721	42.8866
469	-223.279	-116.545	-0.503692		69.8212	43.7036
470	-199.83	-95.2473	-0.411646		69.9702	43.8801
471	-179.73	-89.6966	-0.387657		70.1192	44.6477
472	-152.931	-97.4181	-0.421028		70.2683	45.1968
473	-126.132	-102.275	-0.442019		70.4173	47.9274
474	-136.182	-16.0457	-0.0693475		70.5663	48.8129
475	-169.681	125.332	0.541668		70.7154	50.5684
476	-193.13	228.628	0.988101		70.8644	50.9051
477	-206.529	238.852	1.03229		71.0134	51.7405
478	-209.879	267.602	1.15654		71.1624	51.8072
479	-226.629	317.519	1.37227		71.3115	52.6419
480	-246.728	335.438	1.44972		71.4605	52.825
481	-233.328	314.877	1.36085		71.6095	52.8382
482	-209.879	242.237	1.04692		71.7586	53.2361
483	-203.18	227.88	0.984866		71.9076	54.6678
484	-199.83	251.57	1.08725		72.0566	55.5442
485	-203.18	232.109	1.00314		72.2057	55.7546
486	-206.529	173.585	0.750211		72.3547	56.6661
487	-203.18	138.7	0.599444		72.5037	57.7223
488	-186.43	79.6811	0.344371		72.6528	60.4231
489	-166.331	72.7361	0.314355		72.8018	61.891
490	-156.281	24.427	0.10557		72.9508	63.8135
491	-146.232	-37.5023	-0.16208		73.0999	64.1452
492	-132.832	-35.5286	-0.15355		73.2489	64.1743
493	-109.383	-55.2442	-0.238758		73.3979	64.6385
494	-89.2838	-60.2791	-0.260518		73.5469	64.9274
495	-82.584	-62.8419	-0.271594		73.696	65.286
496	-79.2342	-59.952	-0.259104		73.845	65.2861
497	-69.1845	-67.0486	-0.289775		73.994	65.2942
498	-52.4352	-34.8099	-0.150444		74.1431	66.3806
499	-45.7354	-82.7403	-0.357592		74.2921	67.2988
500	-49.0853	-9.26402	-0.0400378		74.4411	68.6009
501	-45.7354	18.9558	0.0819244		74.5902	69.4019
502	-39.0357	32.1384	0.138898		74.7392	69.8824
503	-28.986	58.949	0.25477		74.8882	70.648
504	-25.6362	106.91	0.462052		75.0373	71.3059
505	-32.3359	111.716	0.482823		75.1863	71.8057
506	-28.986	171.151	0.739691		75.3353	73.0018
507	-18.9364	157.107	0.678995		75.4844	74.2556
508	-8.88679	121.452	0.524898		75.6334	74.7411
509	11.2125	121.724	0.526076		75.7824	75.2166
510	21.2621	132.077	0.57082		75.9314	76.1712
511	21.2621	123.884	0.535408		76.0805	76.4519
512	24.612	133.545	0.577163		76.2295	77.152
513	27.9618	107.8	0.465895		76.3785	77.5287
514	31.3117	71.6708	0.309751		76.5276	78.4613
515	27.9618	170.951	0.738829		76.6766	79.3804
516	11.2125	199.162	0.860751		76.8256	81.2742
517	-5.53691	236.958	1.0241		76.9747	81.5483
518	-12.2367	265.174	1.14604		77.1237	82.3282
519	4.51271	290.607	1.25596		77.2727	82.5248
520	21.2621	298.049	1.28813		77.4218	82.969
521	21.2621	281.418	1.21625		77.5708	83.8787
522	21.2621	218.327	0.943579		77.7198	85.568
523	21.2621	259.484	1.12146		77.8689	87.4496
524	21.2621	227.486	0.983165		78.0179	88.613
525	17.9122	221.245	0.956191		78.1669	88.7101
526	1.16284	218.393	0.943864		78.3159	89.3673
527	-32.3359	270.095	1.16731		78.465	90.1626
528	-62.4848	324.966	1.40446		78.614	90.8904
529	-75.8843	292.588	1.26452		78.763	92.3454
530	-75.8843	275.468	1.19054		78.9121	93.5102
531	-69.1845	248.005	1.07184		79.0611	94.3756
532	-59.1349	238.759	1.03188		79.2101	95.4387
533	-72.5344	238.583	1.03112		79.3592	100.348
534	-72.5344	229.891	0.993558		79.5082	101.697
535	-55.785	229.869	0.993462		79.6572	101.791
536	-55.785	324.002	1.40029		79.8063	102.948
537	-52.4352	347.005	1.49971		79.9553	102.983
538	-49.0853	394.421	1.70463		80.1043	104.806
539	-49.0853	384.135	1.66018		80.2534	105.714
540	-49.0853	362.763	1.56781		80.4024	109.897
541	-45.7354	350.473	1.5147		80.5514	112.565
542	-39.0357	303.949	1.31363		80.7004	112.597
543	-55.785	244.027	1.05465		80.8495	114.469
544	-82.584	203.275	0.878529		80.9985	115.801
545	-99.3334	154.878	0.66936		81.1475	115.804
546	-119.433	175.187	0.757136		81.2966	118.471
547	-119.433	202.402	0.874752		81.4456	119.205
548	-119.433	170.338	0.736176		81.5946	119.28
549	-122.783	154.823	0.669124		81.7437	119.545
550	-119.433	160.429	0.693351		81.8927	120.691
551	-129.482	169.585	0.732924		82.0417	121.464
552	-122.783	139.821	0.604286		82.1908	124.124
553	-92.6337	102.891	0.444682		82.3398	124.897
554	-72.5344	64.7185	0.279704		82.4888	130.205
555	-72.5344	83.5627	0.361146		82.6379	132.937
556	-89.2838	113.62	0.491051		82.7869	134.177
557	-92.6337	95.5376	0.412901		82.9359	135.129
558	-82.584	99.1288	0.428421		83.0849	135.761
559	-79.2342	150.54	0.650614		83.234	137.81
560	-85.9339	174.547	0.754368		83.383	138.17
561	-109.383	187.844	0.811837		83.532	140.875
562	-126.132	182.799	0.79003		83.6811	142.165
563	-126.132	194.733	0.841611		83.8301	144.366
564	-106.033	208.982	0.90319		83.9791	144.766
565	-92.6337	207.103	0.895069		84.1282	145.146
566	-92.6337	182.001	0.786583		84.2772	146.997
567	-79.2342	148.636	0.642385		84.4262	152.647
568	-59.1349	178.415	0.771085		84.5753	153.339
569	-45.7354	169.859	0.734109		84.7243	154.419
570	-25.6362	138.233	0.597425		84.8733	157.357
571	-18.9364	140.4	0.606791		85.0224	158.157
572	-39.0357	158.24	0.683892		85.1714	160.829
573	-65.8347	181.639	0.785018		85.3204	161.872
574	-82.584	235.231	1.01663		85.4694	162.319
575	-82.584	188.299	0.8138		85.6185	165.965
576	-75.8843	158.212	0.683773		85.7675	166.049
577	-82.584	143.007	0.618058		85.9165	169.406
578	-102.683	145.548	0.629039		86.0656	171.395
579	-99.3334	126.408	0.546319		86.2146	173.787
580	-82.584	110.468	0.477428		86.3636	174.084
581	-92.6337	86.6552	0.374512		86.5127	177.384
582	-109.383	90.8401	0.392598		86.6617	178.129
583	-119.433	84.5655	0.365481		86.8107	178.821
584	-122.783	94.9162	0.410215		86.9598	179.624
585	-102.683	32.1187	0.138813		87.1088	180.457
586	-82.584	7.51035	0.0324587		87.2578	181.023
587	-79.2342	-1.74066	-0.00752289		87.4069	184.834
588	-79.2342	-29.5107	-0.127541		87.5559	188.124
589	-82.584	25.0011	0.108051		87.7049	188.242
590	-75.8843	20.613	0.0890864		87.8539	189.265
591	-69.1845	-9.66163	-0.0417562		88.003	198.913
592	-72.5344	29.2267	0.126314		88.152	199.584
593	-72.5344	19.9991	0.0864332		88.301	205.749
594	-72.5344	21.7874	0.0941622		88.4501	205.942
595	-65.8347	24.5717	0.106196		88.5991	210.127
596	-62.4848	-43.314	-0.187197		88.7481	210.374
597	-59.1349	-25.9451	-0.112131		88.8972	216.703
598	-65.8347	4.684	0.0202436		89.0462	219.556
599	-82.584	54.9853	0.237639		89.1952	228.397
600	-82.584	86.5364	0.373998		89.3443	230.103
601	-75.8843	68.3486	0.295393		89.4933	231.421
602	-65.8347	98.352	0.425064		89.6423	231.853
603	-35.6858	80.8826	0.349563		89.7914	237.759
604	-18.9364	66.8638	0.288976		89.9404	239.157
605	-8.88679	74.1729	0.320565		90.0894	239.589
606	1.16284	31.1686	0.134706		90.2385	248.748
607	4.51271	31.5054	0.136162		90.3875	252.937
608	4.51271	72.6392	0.313937		90.5365	262.482
609	-12.2367	77.5309	0.335078		90.6855	264.913
610	-32.3359	108.507	0.468953		90.8346	268.217
611	-45.7354	120.952	0.522738		90.9836	271.81
612	-45.7354	96.3039	0.416212		91.1326	280.746
613	-18.9364	101.461	0.438501		91.2817	284.431
614	-2.18704	45.8906	0.198333		91.4307	289.086
615	-5.53691	27.3105	0.118032		91.5797	294.57
616	1.16284	21.341	0.0922327		91.7288	295.119
617	14.5623	5.51535	0.0238366		91.8778	302.482
618	21.2621	11.7256	0.0506763		92.0268	302.68
619	24.612	-0.85908	-0.00371283		92.1759	303.261
620	24.612	-17.7134	-0.0765549		92.3249	304.737
621	27.9618	-23.9355	-0.103446		92.4739	313.678
622	21.2621	-28.4027	-0.122753		92.623	319.311
623	11.2125	-56.1223	-0.242553		92.772	325.845
624	4.51271	-59.9043	-0.258898		92.921	335.05
625	-5.53691	-94.4676	-0.408276		93.07	345.336
626	-2.18704	-78.3853	-0.338771		93.2191	347.9
627	-8.88679	-112.366	-0.485629		93.3681	348.046
628	-22.2863	-97.3691	-0.420816		93.5171	402.831
629	-18.9364	-98.978	-0.42777		93.6662	425.827
630	-2.18704	-104.015	-0.449538		93.8152	435.873
631	11.2125	-118.677	-0.512906		93.9642	460.415
632	17.9122	-87.5718	-0.378473		94.1133	467.39
633	4.51271	-71.5337	-0.309159		94.2623	467.522
634	-25.6362	-26.3996	-0.114095		94.4113	468.4
635	-65.8347	12.9603	0.0560128		94.5604	474.89
636	-72.5344	-13.1761	-0.0569452		94.7094	481.531
637	-59.1349	8.45788	0.0365538		94.8584	485.176
638	-59.1349	35.1943	0.152105		95.0075	487.09
639	-32.3359	-7.59042	-0.0328048		95.1565	490.315
640	17.9122	-70.6589	-0.305378		95.3055	495.118
641	58.1107	-60.6705	-0.26221		95.4545	503.528
642	74.8601	-40.3005	-0.174173		95.6036	509.758
643	61.4606	30.8848	0.13348		95.7526	511.425
644	44.7112	93.0987	0.40236		95.9016	519.566
645	38.0115	140.117	0.605568		96.0507	527.32
646	-8.88679	171.206	0.73993		96.1997	554.006
647	-65.8347	231.8	1.00181		96.3487	562.526
648	-85.9339	247.806	1.07098		96.4978	600.764
649	-75.8843	171.323	0.740434		96.6468	605.335
650	-52.4352	125.437	0.542121		96.7958	620.581
651	-39.0357	69.6306	0.300934		96.9449	622.191
652	-35.6858	21.3191	0.0921381		97.0939	628.667
653	11.2125	-4.30661	-0.0186126		97.2429	654.053
654	34.6616	29.1519	0.125991		97.392	683.098
655	7.86259	82.3	0.355689		97.541	694.121
656	17.9122	142.917	0.617666		97.69	730.353
657	38.0115	142.445	0.615629		97.839	775.544
658	44.7112	124.695	0.538913		97.9881	782.511
659	41.3613	147.904	0.639219		98.1371	794.729
660	7.86259	173.161	0.748376		98.2861	803.661
661	34.6616	142.722	0.616825		98.4352	831.193
662	105.009	35.8659	0.155008		98.5842	835.938
663	118.408	1.1367	0.00491268		98.7332	855.326
664	105.009	19.8879	0.0859529		98.8823	859.057
665	71.5102	22.8654	0.098821		99.0313	882.319
666	68.1603	-19.3475	-0.0836171		99.1803	895.405
667	101.659	0.0375272	0.000162187		99.3294	900.721
668	121.758	12.4182	0.0536699		99.4784	932.434
669	141.858	63.8909	0.276128		99.6274	962.374
670	165.307	123.779	0.534958		99.7765	973.965
671	178.706	123.776	0.534943		99.9255	1003.38

## Sheet: T9R
OUTPUT RIEPILOGO
Statistica della regressione
R multiplo	0.571589
R al quadrato	0.326714
R al quadrato corretto	0.325708
Errore standard	231.932
Osservazioni	671
ANALISI VARIANZA
	gdl	SQ	MQ	F	Significatività F
Regressione	1	1.74628e+07	1.74628e+07	324.634	1.8341e-59
Residuo	669	3.5987e+07	53792.2
Totale	670	5.34498e+07
	Coefficienti	Errore standard	Stat t	Valore di significatività	Inferiore 95%	Superiore 95%	Inferiore 95,0%	Superiore 95,0%
Intercetta	-69.4427	8.9779	-7.73484	3.81919e-14	-87.0709	-51.8144	-87.0709	-51.8144
Variabile X 1	46.6574	2.58954	18.0176	1.8341e-59	41.5728	51.742	41.5728	51.742
OUTPUT RESIDUI					OUTPUT DATI
Osservazione	Y prevista	Residui	Residui standard		Percentile	Y
1	7.20872	614.983	2.65355		0.0745156	-1116
2	30.5374	437.863	1.88931		0.223547	-753.101
3	23.8721	206.231	0.889854		0.372578	-693.42
4	27.2047	38.0813	0.164315		0.52161	-680.518
5	40.5354	-32.9285	-0.142081		0.670641	-673.246
6	63.8641	-130.385	-0.562589		0.819672	-636.404
7	83.8601	-186.234	-0.803571		0.968703	-627.463
8	103.856	-132.842	-0.573191		1.11773	-626.42
9	113.854	-12.0627	-0.0520488		1.26677	-625.505
10	100.523	183.907	0.79353		1.4158	-611.563
11	90.5254	384.364	1.65847		1.56483	-605.907
12	157.179	496.875	2.14393		1.71386	-589.284
13	240.496	554.234	2.39143		1.86289	-575.009
14	307.149	575.17	2.48177		2.01192	-533.569
15	313.814	581.591	2.50947		2.16095	-528.574
16	287.153	571.904	2.46767		2.30999	-524.811
17	347.141	488.797	2.10908		2.45902	-519.492
18	420.46	355.084	1.53213		2.60805	-506.168
19	403.796	279.302	1.20514		2.75708	-504.642
20	320.48	284.855	1.22911		2.90611	-500.462
21	303.816	296.947	1.28128		3.05514	-498.064
22	387.133	175.393	0.756791		3.20417	-496.061
23	447.121	56.4069	0.243387		3.3532	-493.52
24	410.462	56.9281	0.245636		3.50224	-479.9
25	363.804	103.718	0.447526		3.65127	-470.678
26	337.143	98.7301	0.426004		3.8003	-463.357
27	343.808	59.0227	0.254673		3.94933	-458.847
28	287.153	38.6924	0.166952		4.09836	-450.592
29	137.183	94.6707	0.408489		4.24739	-449.426
30	57.1988	87.1671	0.376112		4.39642	-445.569
31	50.5334	24.2077	0.104452		4.54545	-445.159
32	30.5374	-75.9857	-0.327866		4.69449	-443.394
33	7.20872	-94.8599	-0.409305		4.84352	-435.669
34	-22.7853	-100.977	-0.4357		4.99255	-435.481
35	-46.114	-138.292	-0.596707		5.14158	-434.171
36	-36.116	-141.914	-0.612336		5.29061	-432.609
37	-46.114	-133.172	-0.574615		5.43964	-429.937
38	-72.7753	-123.105	-0.531178		5.58867	-425.732
39	-119.433	-43.0578	-0.185787		5.7377	-425.284
40	-172.755	15.9552	0.0688442		5.88674	-424.907
41	-179.421	5.00797	0.0216086		6.03577	-422.855
42	-172.755	-12.8893	-0.0556153		6.1848	-421.916
43	-169.423	-22.0237	-0.0950288		6.33383	-419.23
44	-149.427	-66.4796	-0.286849		6.48286	-418.728
45	-136.096	-118.607	-0.511771		6.63189	-417.478
46	-116.1	-229.563	-0.990527		6.78092	-416.354
47	-89.4387	-303.194	-1.30823		6.92996	-415.515
48	-159.425	-220.139	-0.949866		7.07899	-412.401
49	-289.399	-105.39	-0.454741		7.22802	-410.411
50	-382.714	-43.0185	-0.185618		7.37705	-407.461
51	-432.704	7.79703	0.0336429		7.52608	-406.345
52	-496.024	79.6702	0.343764		7.67511	-406.271
53	-569.343	177.287	0.764964		7.82414	-404.247
54	-622.666	233.848	1.00902		7.97317	-402.333
55	-579.341	168.93	0.728905		8.12221	-402.01
56	-449.367	43.0215	0.185631		8.27124	-401.822
57	-366.05	-26.3593	-0.113736		8.42027	-401.154
58	-336.056	-48.6662	-0.209987		8.5693	-400.984
59	-286.066	-71.9997	-0.310667		8.71833	-400.838
60	-226.078	-103.285	-0.445657		8.86736	-400.534
61	-186.086	-134.098	-0.578612		9.01639	-399.416
62	-152.759	-189.07	-0.815809		9.16542	-399.313
63	-146.094	-189.261	-0.816629		9.31446	-399.238
64	-132.763	-202.739	-0.874785		9.46349	-398.563
65	-119.433	-191.6	-0.826725		9.61252	-397.32
66	-129.431	-204.236	-0.881246		9.76155	-396.512
67	-119.433	-249.032	-1.07453		9.91058	-394.996
68	-106.102	-258.456	-1.1152		10.0596	-394.789
69	-122.765	-218.455	-0.942598		10.2086	-392.749
70	-136.096	-216.311	-0.933347		10.3577	-392.632
71	-136.096	-236.617	-1.02097		10.5067	-392.41
72	-132.763	-269.57	-1.16315		10.6557	-392.056
73	-136.096	-271.365	-1.17089		10.8048	-391.7
74	-146.094	-254.89	-1.09981		10.9538	-391.695
75	-162.757	-259.158	-1.11823		11.1028	-388.818
76	-166.09	-268.081	-1.15673		11.2519	-388.259
77	-156.092	-273.845	-1.1816		11.4009	-386.249
78	-162.757	-236.659	-1.02114		11.5499	-385.683
79	-149.427	-254.821	-1.09951		11.699	-385.295
80	-112.767	-264.175	-1.13987		11.848	-384.878
81	-109.435	-250.291	-1.07996		11.997	-384.722
82	-102.769	-261.937	-1.13022		12.1461	-380.674
83	-89.4387	-282.818	-1.22031		12.2951	-379.564
84	-96.104	-248.868	-1.07383		12.4441	-376.942
85	-92.7713	-243.743	-1.05171		12.5931	-374.081
86	-126.098	-190.104	-0.820268		12.7422	-373.503
87	-159.425	-191.901	-0.828023		12.8912	-372.714
88	-139.429	-221.847	-0.957236		13.0402	-372.552
89	-126.098	-224.671	-0.969421		13.1893	-372.256
90	-126.098	-218.019	-0.940717		13.3383	-370.746
91	-119.433	-251.313	-1.08438		13.4873	-368.491
92	-122.765	-263.484	-1.13689		13.6364	-368.465
93	-112.767	-286.47	-1.23607		13.7854	-366.996
94	-99.4367	-299.126	-1.29068		13.9344	-364.706
95	-99.4367	-288.822	-1.24622		14.0835	-364.558
96	-96.104	-289.191	-1.24781		14.2325	-364.359
97	-122.765	-289.636	-1.24973		14.3815	-361.276
98	-149.427	-251.728	-1.08616		14.5306	-360.641
99	-139.429	-259.884	-1.12136		14.6796	-360.267
100	-129.431	-315.728	-1.36232		14.8286	-359.725
101	-126.098	-378.544	-1.63336		14.9776	-358.066
102	-126.098	-448.911	-1.93698		15.1267	-355.077
103	-119.433	-506.987	-2.18757		15.2757	-355.038
104	-82.7733	-523.134	-2.25724		15.4247	-352.407
105	-109.435	-526.969	-2.27379		15.5738	-351.326
106	-189.419	-504.001	-2.17468		15.7228	-350.769
107	-226.078	-454.44	-1.96083		15.8718	-349.424
108	-239.409	-433.837	-1.87194		16.0209	-348.995
109	-239.409	-386.096	-1.66594		16.1699	-346.307
110	-239.409	-372.154	-1.60579		16.3189	-345.663
111	-242.741	-384.721	-1.66001		16.468	-344.972
112	-189.419	-399.866	-1.72536		16.617	-344.117
113	-112.767	-412.043	-1.7779		16.766	-343.927
114	-82.7733	-450.795	-1.94511		16.9151	-342.528
115	-76.108	-421.956	-1.82067		17.0641	-342.413
116	-79.4407	-414.08	-1.78669		17.2131	-342.18
117	-82.7733	-349.835	-1.50948		17.3621	-341.83
118	-82.7733	-308.922	-1.33295		17.5112	-341.22
119	-79.4407	-301.234	-1.29978		17.6602	-339.824
120	-72.7753	-346.455	-1.4949		17.8092	-339.252
121	-66.11	-328.886	-1.41909		17.9583	-336.514
122	-59.4447	-363.41	-1.56806		18.1073	-335.502
123	-56.112	-407.245	-1.7572		18.2563	-335.355
124	-56.112	-444.35	-1.9173		18.4054	-333.667
125	-59.4447	-460.048	-1.98503		18.5544	-333.005
126	-69.4427	-459.131	-1.98108		18.7034	-331.665
127	-82.7733	-397.127	-1.71354		18.8525	-329.363
128	-89.4387	-381.24	-1.64499		19.0015	-322.652
129	-92.7713	-366.075	-1.57956		19.1505	-321.666
130	-96.104	-329.18	-1.42036		19.2996	-320.184
131	-96.104	-319.411	-1.37821		19.4486	-317.524
132	-92.7713	-267.495	-1.1542		19.5976	-316.599
133	-86.106	-268.932	-1.1604		19.7466	-316.202
134	-79.4407	-294.063	-1.26883		19.8957	-315.983
135	-76.108	-278.969	-1.20371		20.0447	-315.69
136	-72.7753	-221.92	-0.95755		20.1937	-312.133
137	-69.4427	-165.576	-0.714433		20.3428	-311.033
138	-69.4427	-97.8648	-0.422271		20.4918	-310.41
139	-69.4427	-106.535	-0.459683		20.6408	-309.053
140	-69.4427	-79.8137	-0.344383		20.7899	-305.784
141	-69.4427	-56.5356	-0.243942		20.9389	-303.054
142	-69.4427	-39.997	-0.17258		21.0879	-295.077
143	-69.4427	-35.4542	-0.152979		21.237	-294.696
144	-69.4427	-45.0214	-0.19426		21.386	-291.433
145	-69.4427	-72.8171	-0.314194		21.535	-283.614
146	-69.4427	-89.5962	-0.386593		21.6841	-283.034
147	-69.4427	-132.748	-0.572786		21.8331	-281.587
148	-72.7753	-116.176	-0.501282		21.9821	-280.677
149	-79.4407	-88.2665	-0.380856		22.1311	-274.658
150	-79.4407	-98.9042	-0.426755		22.2802	-273.339
151	-76.108	-123.234	-0.531736		22.4292	-269.637
152	-76.108	-125.201	-0.54022		22.5782	-269.427
153	-76.108	-79.8424	-0.344507		22.7273	-269.152
154	-76.108	-36.3351	-0.15678		22.8763	-268.225
155	-69.4427	-21.8883	-0.0944446		23.0253	-267.904
156	-59.4447	-8.16426	-0.0352275		23.1744	-267.768
157	-59.4447	51.3538	0.221583		23.3234	-263.907
158	-62.7773	103.726	0.447562		23.4724	-261.578
159	-62.7773	137.033	0.591275		23.6215	-259.502
160	-62.7773	132.66	0.572405		23.7705	-257.645
161	-62.7773	146.656	0.632797		23.9195	-254.703
162	-76.108	161.676	0.697606		24.0686	-253.439
163	-89.4387	142.081	0.613055		24.2176	-250.35
164	-89.4387	122.292	0.52767		24.3666	-249.434
165	-89.4387	78.0697	0.336858		24.5156	-242.791
166	-89.4387	26.6084	0.114811		24.6647	-242.636
167	-89.4387	-13.694	-0.0590876		24.8137	-240.071
168	-89.4387	-13.6606	-0.0589432		24.9627	-237.401
169	-79.4407	-23.771	-0.102568		25.1118	-235.019
170	-69.4427	-40.4446	-0.174512		25.2608	-233.466
171	-69.4427	-58.6287	-0.252973		25.4098	-228.407
172	-69.4427	-20.4459	-0.0882206		25.5589	-226.608
173	-62.7773	-6.23524	-0.026904		25.7079	-226.523
174	-59.4447	-1.95335	-0.00842838		25.8569	-224.088
175	-62.7773	19.7559	0.0852435		26.006	-223.145
176	-59.4447	3.26568	0.0140909		26.155	-222.731
177	-52.7793	-14.3515	-0.0619242		26.304	-222.539
178	-49.4467	-20.8845	-0.0901131		26.4531	-222.069
179	-49.4467	-39.8901	-0.172119		26.6021	-220.646
180	-49.4467	-27.3618	-0.118062		26.7511	-215.906
181	-49.4467	17.7074	0.0764046		26.9001	-215.862
182	-52.7793	-12.1146	-0.0522725		27.0492	-215.456
183	-59.4447	-10.8486	-0.0468097		27.1982	-207.244
184	-66.11	-1.22825	-0.00529968		27.3472	-207.083
185	-69.4427	-13.108	-0.0565588		27.4963	-203.903
186	-52.7793	-57.5647	-0.248383		27.6453	-203.364
187	-36.116	-91.0739	-0.392969		27.7943	-203.244
188	-29.4506	-126.994	-0.547957		27.9434	-202.191
189	-19.4526	-123.516	-0.532952		28.0924	-201.309
190	-12.7873	-114.045	-0.492085		28.2414	-200.19
191	-9.45463	-103.764	-0.447725		28.3905	-200.181
192	-16.12	-76.5925	-0.330484		28.5395	-199.592
193	-36.116	11.4293	0.0493155		28.6885	-199.342
194	-39.4486	47.8158	0.206318		28.8376	-195.88
195	-29.4506	39.5597	0.170694		28.9866	-191.446
196	-16.12	-16.6047	-0.0716466		29.1356	-189.672
197	7.20872	-41.6143	-0.179559		29.2846	-188.952
198	20.5394	-31.8777	-0.137547		29.4337	-185.645
199	40.5354	-2.96572	-0.0127966		29.5827	-184.406
200	57.1988	-49.6851	-0.214383		29.7317	-184.124
201	37.2027	-41.7659	-0.180213		29.8808	-183.734
202	23.8721	14.3224	0.0617989		30.0298	-182.315
203	27.2047	43.4432	0.187451		30.1788	-181.991
204	23.8721	40.2731	0.173772		30.3279	-179.286
205	27.2047	16.6754	0.0719515		30.4769	-178.353
206	27.2047	-20.8442	-0.0899393		30.6259	-178.345
207	20.5394	-19.7016	-0.0850093		30.775	-178.03
208	13.8741	4.44211	0.019167		30.924	-177.737
209	3.87605	-27.1189	-0.117014		31.073	-175.978
210	-12.7873	-42.7122	-0.184296		31.2221	-175.593
211	-49.4467	-54.6347	-0.23574		31.3711	-174.413
212	-69.4427	-31.376	-0.135382		31.5201	-171.018
213	-46.114	-37.3885	-0.161325		31.6692	-169.535
214	-22.7853	-64.7891	-0.279555		31.8182	-168.574
215	-9.45463	-128.698	-0.555311		31.9672	-168.361
216	33.8701	-163.759	-0.706592		32.1162	-167.707
217	100.523	-219.651	-0.94776		32.2653	-167.307
218	160.511	-261.056	-1.12641		32.4143	-164.627
219	183.84	-279.178	-1.20461		32.5633	-162.49
220	170.509	-266.508	-1.14994		32.7124	-160.132
221	183.84	-272.161	-1.17433		32.8614	-160.086
222	203.836	-258.086	-1.1136		33.0104	-159.039
223	167.177	-178.092	-0.76844		33.1595	-156.8
224	140.515	-107.933	-0.465713		33.3085	-156.444
225	173.842	-119.174	-0.514218		33.4575	-155.95
226	210.502	-145.574	-0.628129		33.6066	-152.228
227	213.834	-142.028	-0.61283		33.7556	-149.563
228	190.506	-74.7043	-0.322337		33.9046	-149.256
229	197.171	-62.0417	-0.2677		34.0537	-148.936
230	230.498	-152.969	-0.660036		34.2027	-145.426
231	243.828	-150.318	-0.648598		34.3517	-143.35
232	230.498	-112.026	-0.483376		34.5007	-142.969
233	197.171	-9.04708	-0.0390367		34.6498	-142.26
234	177.175	51.2218	0.221014		34.7988	-139.186
235	187.173	84.6377	0.365198		34.9478	-138.153
236	200.504	147.397	0.635994		35.0969	-137.545
237	197.171	263.245	1.13586		35.2459	-136.684
238	150.513	339.801	1.46619		35.3949	-136.233
239	123.852	371.266	1.60195		35.544	-132.727
240	203.836	277.695	1.19821		35.693	-131.854
241	280.488	206.603	0.891458		35.842	-129.889
242	307.149	204.276	0.881418		35.9911	-129.557
243	310.482	199.277	0.859846		36.1401	-129.386
244	287.153	232.413	1.00282		36.2891	-128.938
245	277.155	276.851	1.19457		36.4382	-128.476
246	303.816	316.764	1.36679		36.5872	-128.071
247	257.159	436.962	1.88542		36.7362	-127.19
248	180.507	602.003	2.59755		36.8852	-126.832
249	140.515	690.677	2.98016		37.0343	-125.978
250	137.183	763.538	3.29455		37.1833	-123.808
251	173.842	788.532	3.40239		37.3323	-123.763
252	190.506	812.872	3.50741		37.4814	-121.252
253	237.163	736.802	3.17918		37.6304	-121.062
254	310.482	621.952	2.68362		37.7794	-119.655
255	373.802	481.524	2.0777		37.9285	-119.128
256	420.46	383.202	1.65345		38.0775	-117.914
257	400.464	329.889	1.42342		38.2265	-117.766
258	360.472	268.195	1.15722		38.3756	-117.555
259	337.143	190.177	0.820585		38.5246	-116.199
260	243.828	241.347	1.04138		38.6736	-114.499
261	157.179	268.648	1.15917		38.8227	-114.464
262	110.521	237.524	1.02488		38.9717	-113.219
263	67.1968	236.064	1.01858		39.1207	-112.443
264	53.8661	156.261	0.674239		39.2697	-110.344
265	47.2007	83.0039	0.358148		39.4188	-109.887
266	33.8701	70.9357	0.306076		39.5678	-109.44
267	3.87605	83.5736	0.360607		39.7168	-108.745
268	-42.7813	94.5885	0.408134		39.8659	-107.995
269	-26.118	26.4236	0.114013		40.0149	-107.465
270	-12.7873	-78.6044	-0.339165		40.1639	-106.749
271	-76.108	-27.3203	-0.117883		40.313	-106.202
272	-142.761	50.5268	0.218015		40.462	-106.056
273	-152.759	51.7248	0.223184		40.611	-105.799
274	-139.429	1.88375	0.00812809		40.7601	-104.897
275	-132.763	-27.3226	-0.117893		40.9091	-104.081
276	-179.421	63.2219	0.272792		41.0581	-103.428
277	-222.745	126.991	0.547944		41.2072	-103.212
278	-179.421	115.507	0.498395		41.3562	-103.133
279	-106.102	83.0595	0.358388		41.5052	-103.099
280	-42.7813	-5.54632	-0.0239315		41.6542	-102.374
281	-112.767	62.9067	0.271432		41.8033	-101.538
282	-259.405	205.678	0.887466		41.9523	-101.275
283	-286.066	185.634	0.800982		42.1013	-101.035
284	-259.405	138.343	0.596926		42.2504	-100.819
285	-269.403	120.467	0.519796		42.3994	-100.693
286	-289.399	89.2091	0.384923		42.5484	-100.544
287	-319.393	103.531	0.44672		42.6975	-100.432
288	-299.397	76.666	0.330801		42.8465	-100.004
289	-229.411	5.3227	0.0229666		42.9955	-98.8801
290	-192.751	-30.3931	-0.131141		43.1446	-96.7024
291	-196.084	-37.3819	-0.161297		43.2936	-95.9981
292	-166.09	-83.3435	-0.359614		43.4426	-95.7549
293	-116.1	-145.478	-0.627714		43.5917	-95.3378
294	-86.106	-181.798	-0.78443		43.7407	-93.5948
295	-26.118	-254.559	-1.09838		43.8897	-92.7125
296	30.5374	-321.97	-1.38925		44.0387	-92.2345
297	20.5394	-290.177	-1.25207		44.1878	-91.3917
298	13.8741	-240.397	-1.03727		44.3368	-91.331
299	40.5354	-313.875	-1.35432		44.4858	-89.8885
300	17.2067	-332.897	-1.4364		44.6349	-89.3367
301	-6.12196	-311.402	-1.34365		44.7839	-88.321
302	-22.7853	-246.367	-1.06303		44.9329	-87.6511
303	-49.4467	-187.954	-0.810993		45.082	-87.5744
304	-36.116	-179.34	-0.773824		45.231	-87.2451
305	-32.7833	-189.286	-0.816737		45.38	-86.8145
306	-72.7753	-1043.23	-4.50136		45.5291	-85.7105
307	-39.4486	-713.652	-3.07929		45.6781	-85.08
308	-12.7873	-493.381	-2.12886		45.8271	-83.5025
309	0.543381	-449.969	-1.94154		45.9762	-82.5506
310	13.8741	-411.194	-1.77424		46.1252	-81.9178
311	-96.104	-276.448	-1.19283		46.2742	-80.9748
312	-152.759	-239.989	-1.03551		46.4232	-80.5723
313	-182.753	-16.8385	-0.0726556		46.5723	-80.569
314	-239.409	96.0592	0.41448		46.7213	-80.3686
315	-179.421	10.8472	0.0468037		46.8703	-79.1247
316	-159.425	-22.8898	-0.0987657		47.0194	-78.8462
317	-222.745	44.3925	0.191546		47.1684	-77.5778
318	-202.749	70.022	0.302133		47.3174	-76.8084
319	-152.759	16.0759	0.0693647		47.4665	-75.0737
320	-112.767	-64.9701	-0.280336		47.6155	-74.8092
321	-112.767	-113.84	-0.491203		47.7645	-71.069
322	-196.084	-61.5604	-0.265623		47.9136	-70.5646
323	-236.076	-45.5108	-0.196372		48.0626	-70.3311
324	-159.425	-149.628	-0.64562		48.2116	-70.2932
325	-56.112	-286.068	-1.23434		48.3607	-69.6596
326	-39.4486	-302.965	-1.30724		48.5097	-69.0126
327	-72.7753	-291.584	-1.25814		48.6587	-67.6089
328	-79.4407	-266.866	-1.15148		48.8077	-67.3382
329	-72.7753	-276.219	-1.19184		48.9568	-67.1308
330	-46.114	-264.296	-1.14039		49.1058	-67.021
331	-62.7773	-259.875	-1.12132		49.2548	-66.5206
332	-136.096	-179.887	-0.776182		49.4039	-65.6166
333	-179.421	-132.712	-0.57263		49.5529	-64.8939
334	-166.09	-173.162	-0.747165		49.7019	-64.4791
335	-176.088	-156.917	-0.677069		49.851	-63.9135
336	-189.419	-177.577	-0.766217		50	-63.1985
337	-192.751	-213.52	-0.921303		50.149	-62.8303
338	-202.749	-198.089	-0.854721		50.2981	-61.398
339	-186.086	-198.792	-0.857755		50.4471	-61.1507
340	-176.088	-215.612	-0.930332		50.5961	-59.0205
341	-169.423	-232.587	-1.00358		50.7452	-58.3493
342	-132.763	-302.718	-1.30618		50.8942	-57.724
343	-146.094	-254.44	-1.09787		51.0432	-57.5829
344	-179.421	-238.058	-1.02718		51.1923	-56.3514
345	-189.419	-253.975	-1.09586		51.3413	-56.179
346	-222.745	-273.315	-1.17931		51.4903	-55.7976
347	-236.076	-214.516	-0.925602		51.6393	-55.4995
348	-246.074	-199.495	-0.860787		51.7884	-55.3916
349	-246.074	-155.747	-0.672025		51.9374	-55.2713
350	-222.745	-212.924	-0.918733		52.0864	-54.5688
351	-219.413	-199.315	-0.860013		52.2355	-54.4301
352	-189.419	-207.093	-0.893574		52.3845	-54.2497
353	-126.098	-247.983	-1.07		52.5335	-53.7272
354	-132.763	-252.919	-1.09131		52.6826	-53.3622
355	-156.092	-204.549	-0.882597		52.8316	-52.8743
356	-179.421	-189.07	-0.815807		52.9806	-52.7467
357	-172.755	-169.773	-0.732543		53.1297	-52.5354
358	-112.767	-190.286	-0.821054		53.2787	-52.0357
359	-46.114	-285.551	-1.2321		53.4277	-50.747
360	10.5414	-327.14	-1.41156		53.5768	-50.677
361	80.5274	-363.562	-1.56871		53.7258	-49.8606
362	120.519	-380.021	-1.63973		53.8748	-49.4134
363	107.189	-371.096	-1.60122		54.0238	-49.0684
364	120.519	-363.155	-1.56696		54.1729	-48.3276
365	147.181	-354.425	-1.52929		54.3219	-48.0343
366	147.181	-322.773	-1.39272		54.4709	-47.4875
367	87.1928	-269.184	-1.16149		54.62	-47.4717
368	60.5314	-283.07	-1.2214		54.769	-45.6252
369	123.852	-391.62	-1.68978		54.918	-45.4483
370	180.507	-455.166	-1.96397		55.0671	-44.9098
371	193.838	-499.623	-2.15579		55.2161	-44.3488
372	173.842	-523.266	-2.25781		55.3651	-43.3078
373	137.183	-481.109	-2.07591		55.5142	-43.0214
374	163.844	-485.51	-2.0949		55.6632	-41.2629
375	193.838	-477.453	-2.06013		55.8122	-40.1108
376	160.511	-400.583	-1.72845		55.9613	-39.9263
377	173.842	-374.023	-1.61385		56.1103	-37.435
378	230.498	-344.997	-1.48861		56.2593	-34.8672
379	263.824	-341.402	-1.47309		56.4083	-34.4727
380	283.82	-342.841	-1.4793		56.5574	-34.4056
381	297.151	-344.623	-1.48699		56.7064	-32.9443
382	290.486	-339.899	-1.46661		56.8554	-32.7247
383	287.153	-313.221	-1.3515		57.0045	-31.7392
384	277.155	-294.209	-1.26947		57.1535	-30.9512
385	223.832	-281.556	-1.21487		57.3025	-30.8068
386	170.509	-204.982	-0.884465		57.4516	-28.9858
387	110.521	-106.456	-0.459339		57.6006	-28.9322
388	23.8721	-45.0382	-0.194333		57.7496	-27.8663
389	7.20872	4.51106	0.0194645		57.8987	-27.5988
390	77.1948	-34.3081	-0.148034		58.0477	-26.7796
391	93.8581	-41.0199	-0.176994		58.1967	-26.068
392	53.8661	46.4821	0.200563		58.3458	-24.6867
393	40.5354	35.9165	0.154974		58.4948	-23.9406
394	23.8721	40.7664	0.1759		58.6438	-23.2429
395	33.8701	18.955	0.0817877		58.7928	-23.0425
396	-29.4506	139.347	0.601262		58.9419	-21.1661
397	-116.1	287.495	1.2405		59.0909	-20.7535
398	-82.7733	267.607	1.15468		59.2399	-18.543
399	-62.7773	268.72	1.15948		59.389	-17.0545
400	-82.7733	256.56	1.10702		59.538	-16.3411
401	-29.4506	183.869	0.793367		59.687	-16.2878
402	0.543381	144.223	0.622299		59.8361	-16.0328
403	-6.12196	153.119	0.660682		59.9851	-15.8695
404	-26.118	92.4986	0.399116		60.1341	-14.3667
405	-142.761	179.249	0.773431		60.2832	-13.8827
406	-226.078	235.612	1.01663		60.4322	-13.8517
407	-286.066	257.134	1.10949		60.5812	-11.369
408	-412.708	372.597	1.60769		60.7303	-11.3383
409	-446.034	432.183	1.8648		60.8793	-10.9155
410	-399.377	353.752	1.52638		61.0283	-8.09085
411	-416.04	315.347	1.36067		61.1773	-7.81595
412	-389.379	205.254	0.88564		61.3264	-7.53574
413	-339.389	96.5977	0.416804		61.4754	-7.14063
414	-319.393	129.721	0.559726		61.6244	-6.90853
415	-279.401	108.382	0.467652		61.7735	-6.89726
416	-316.06	95.4137	0.411695		61.9225	-5.97849
417	-386.046	132.607	0.572177		62.0715	-4.56321
418	-412.708	209.463	0.9038		62.2206	-2.55981
419	-456.032	248.949	1.07418		62.3696	0.305591
420	-459.365	289.83	1.25057		62.5186	0.83777
421	-409.375	206.011	0.888904		62.6677	2.90398
422	-362.718	158.814	0.685258		62.8167	3.95232
423	-296.064	135.933	0.586527		62.9657	4.02637
424	-192.751	68.9437	0.297481		63.1148	4.06573
425	-116.1	41.2909	0.178163		63.2638	6.36054
426	-89.4387	75.556	0.326012		63.4128	6.89855
427	-96.104	140.752	0.607321		63.5618	6.90586
428	-139.429	192.665	0.831317		63.7109	7.51365
429	-192.751	256.926	1.10859		63.8599	7.60689
430	-246.074	313.373	1.35215		64.0089	8.36718
431	-316.06	377.951	1.6308		64.158	9.53412
432	-342.722	335.813	1.44898		64.307	10.1091
433	-302.729	265.294	1.1447		64.456	10.2575
434	-286.066	205.497	0.886687		64.6051	11.0283
435	-316.06	266.992	1.15203		64.7541	11.7198
436	-296.064	265.113	1.14392		64.9031	16.5448
437	-242.741	188.173	0.811934		65.0522	17.0383
438	-232.743	169.545	0.731559		65.2012	18.3162
439	-282.733	251.927	1.08702		65.3502	20.0777
440	-336.056	320.023	1.38085		65.4993	21.7736
441	-346.054	289.703	1.25002		65.6483	22.5038
442	-309.395	212.692	0.917734		65.7973	23.7529
443	-299.397	169.84	0.732832		65.9463	24.3363
444	-346.054	265.686	1.14639		66.0954	24.7004
445	-372.716	264.721	1.14223		66.2444	27.0748
446	-356.052	226.666	0.978028		66.3934	27.8839
447	-342.722	224.955	0.970647		66.5425	28.9297
448	-369.383	263.327	1.13621		66.6915	29.963
449	-362.718	245.162	1.05784		66.8405	30.595
450	-316.06	214.785	0.926765		66.9896	32.0404
451	-286.066	187.186	0.807678		67.1386	32.3226
452	-276.068	220.271	0.950432		67.2876	32.3314
453	-269.403	216.041	0.93218		67.4367	32.358
454	-256.072	190.456	0.821785		67.5857	32.5173
455	-232.743	185.256	0.799349		67.7347	32.5826
456	-266.07	245.317	1.0585		67.8838	32.8533
457	-312.727	296.858	1.28089		68.0328	32.9877
458	-276.068	228.034	0.983929		68.1818	34.5596
459	-239.409	184.979	0.798153		68.3308	35.4985
460	-232.743	153.619	0.66284		68.4799	36.0181
461	-239.409	223.068	0.962501		68.6289	36.4878
462	-259.405	243.117	1.04901		68.7779	37.5697
463	-229.411	158.342	0.683219		68.927	38.1945
464	-202.749	120.832	0.521369		69.076	40.1029
465	-232.743	145.929	0.62966		69.225	40.9489
466	-246.074	144.536	0.62365		69.3741	40.9961
467	-239.409	110.471	0.476665		69.5231	42.8648
468	-222.745	-45.4799	-0.196238		69.6721	42.8866
469	-199.417	-140.407	-0.605835		69.8212	43.7036
470	-179.421	-115.656	-0.499038		69.9702	43.8801
471	-152.759	-116.668	-0.503402		70.1192	44.6477
472	-126.098	-124.251	-0.536125		70.2683	45.1968
473	-136.096	-92.3114	-0.398309		70.4173	47.9274
474	-169.423	17.195	0.0741934		70.5663	48.8129
475	-192.751	148.403	0.640333		70.7154	50.5684
476	-206.082	241.581	1.04238		70.8644	50.9051
477	-209.415	241.737	1.04306		71.0134	51.7405
478	-226.078	283.8	1.22455		71.1624	51.8072
479	-246.074	336.965	1.45395		71.3115	52.6419
480	-232.743	321.454	1.38702		71.4605	52.825
481	-209.415	290.963	1.25546		71.6095	52.8382
482	-202.749	235.107	1.01445		71.7586	53.2361
483	-199.417	224.117	0.967029		71.9076	54.6678
484	-202.749	254.49	1.09808		72.0566	55.5442
485	-206.082	235.012	1.01404		72.2057	55.7546
486	-202.749	169.805	0.732681		72.3547	56.6661
487	-186.086	121.607	0.524715		72.5037	57.7223
488	-166.09	59.341	0.256047		72.6528	60.4231
489	-156.092	62.4972	0.269665		72.8018	61.891
490	-146.094	14.2398	0.0614423		72.9508	63.8135
491	-132.763	-50.9706	-0.21993		73.0999	64.1452
492	-109.435	-58.9261	-0.254256		73.2489	64.1743
493	-89.4387	-75.1885	-0.324426		73.3979	64.6385
494	-82.7733	-66.7895	-0.288186		73.5469	64.9274
495	-79.4407	-65.9852	-0.284716		73.696	65.286
496	-69.4427	-69.7435	-0.300932		73.845	65.2861
497	-52.7793	-83.4538	-0.36009		73.994	65.2942
498	-46.114	-41.1311	-0.177474		74.1431	66.3806
499	-49.4467	-79.0291	-0.340998		74.2921	67.2988
500	-46.114	-12.2353	-0.0527934		74.4411	68.6009
501	-39.4486	12.669	0.0546648		74.5902	69.4019
502	-29.4506	22.5534	0.0973142		74.7392	69.8824
503	-26.118	56.081	0.24198		74.8882	70.648
504	-32.7833	114.058	0.49214		75.0373	71.3059
505	-29.4506	108.831	0.469589		75.1863	71.8057
506	-19.4526	161.617	0.697353		75.3353	73.0018
507	-9.45463	147.625	0.636979		75.4844	74.2556
508	10.5414	102.024	0.440215		75.6334	74.7411
509	20.5394	112.397	0.484977		75.7824	75.2166
510	20.5394	132.8	0.57301		75.9314	76.1712
511	23.8721	121.274	0.523276		76.0805	76.4519
512	27.2047	130.952	0.565037		76.2295	77.152
513	30.5374	105.224	0.454024		76.3785	77.5287
514	27.2047	75.7778	0.326969		76.5276	78.4613
515	10.5414	188.372	0.812794		76.6766	79.3804
516	-6.12196	216.496	0.934147		76.8256	81.2742
517	-12.7873	244.208	1.05372		76.9747	81.5483
518	3.87605	249.061	1.07466		77.1237	82.3282
519	20.5394	274.58	1.18477		77.2727	82.5248
520	20.5394	298.772	1.28915		77.4218	82.969
521	20.5394	282.141	1.21739		77.5708	83.8787
522	20.5394	219.05	0.945163		77.7198	85.568
523	20.5394	260.207	1.12275		77.8689	87.4496
524	17.2067	231.542	0.999065		78.0179	88.613
525	0.543381	238.614	1.02958		78.1669	88.7101
526	-32.7833	252.339	1.0888		78.3159	89.3673
527	-62.7773	300.536	1.29676		78.465	90.1626
528	-76.108	338.59	1.46096		78.614	90.8904
529	-76.108	292.811	1.26343		78.763	92.3454
530	-69.4427	269.026	1.16081		78.9121	93.5102
531	-59.4447	238.265	1.02808		79.0611	94.3756
532	-72.7753	252.399	1.08906		79.2101	95.4387
533	-72.7753	238.824	1.03049		79.3592	100.348
534	-56.112	213.469	0.921083		79.5082	101.697
535	-56.112	230.196	0.993258		79.6572	101.791
536	-52.7793	320.996	1.38505		79.8063	102.948
537	-49.4467	344.017	1.48438		79.9553	102.983
538	-49.4467	394.782	1.70342		80.1043	104.806
539	-49.4467	384.497	1.65904		80.2534	105.714
540	-46.114	359.792	1.55244		80.4024	109.897
541	-39.4486	344.186	1.48511		80.5514	112.565
542	-56.112	321.025	1.38517		80.7004	112.597
543	-82.7733	271.015	1.16939		80.8495	114.469
544	-99.4367	220.128	0.949817		80.9985	115.801
545	-119.433	174.977	0.754997		81.1475	115.804
546	-119.433	175.187	0.755905		81.2966	118.471
547	-119.433	202.402	0.873331		81.4456	119.205
548	-122.765	173.67	0.74936		81.5946	119.28
549	-119.433	151.473	0.653582		81.7437	119.545
550	-129.431	170.427	0.735364		81.8927	120.691
551	-122.765	162.868	0.70275		82.0417	121.464
552	-92.7713	109.81	0.473811		82.1908	124.124
553	-72.7753	83.0329	0.358273		82.3398	124.897
554	-72.7753	64.9594	0.280289		82.4888	130.205
555	-89.4387	100.467	0.433499		82.6379	132.937
556	-92.7713	117.108	0.505301		82.7869	134.177
557	-82.7733	85.6773	0.369684		82.9359	135.129
558	-79.4407	95.9854	0.414162		83.0849	135.761
559	-86.106	157.412	0.679207		83.234	137.81
560	-109.435	198.048	0.854544		83.383	138.17
561	-126.098	204.559	0.88264		83.532	140.875
562	-126.098	182.764	0.788598		83.6811	142.165
563	-106.102	174.703	0.753815		83.8301	144.366
564	-92.7713	195.72	0.844499		83.9791	144.766
565	-92.7713	207.24	0.894208		84.1282	145.146
566	-79.4407	168.808	0.728379		84.2772	146.997
567	-59.4447	128.847	0.555952		84.4262	152.647
568	-46.114	165.394	0.713649		84.5753	153.339
569	-26.118	150.242	0.648269		84.7243	154.419
570	-19.4526	132.05	0.569773		84.8733	157.357
571	-39.4486	160.913	0.694312		85.0224	158.157
572	-66.11	185.315	0.799602		85.1714	160.829
573	-82.7733	198.577	0.856829		85.3204	161.872
574	-82.7733	235.42	1.0158		85.4694	162.319
575	-76.108	181.822	0.784535		85.6185	165.965
576	-82.7733	165.102	0.712386		85.7675	166.049
577	-102.769	163.193	0.704149		85.9165	169.406
578	-99.4367	142.301	0.614008		86.0656	171.395
579	-82.7733	109.848	0.473977		86.2146	173.787
580	-92.7713	120.655	0.520608		86.3636	174.084
581	-109.435	103.456	0.446397		86.5127	177.384
582	-119.433	100.89	0.435323		86.6617	178.129
583	-122.765	87.8982	0.379267		86.8107	178.821
584	-102.769	74.903	0.323195		86.9598	179.624
585	-82.7733	12.2088	0.0526788		87.1088	180.457
586	-79.4407	4.36698	0.0188428		87.2578	181.023
587	-79.4407	-1.53416	-0.00661963		87.4069	184.834
588	-82.7733	-25.9715	-0.112063		87.5559	188.124
589	-76.108	18.5251	0.0799327		87.7049	188.242
590	-69.4427	14.1713	0.061147		87.8539	189.265
591	-72.7753	-6.07083	-0.0261947		88.003	198.913
592	-72.7753	29.4676	0.127148		88.152	199.584
593	-72.7753	20.24	0.0873322		88.301	205.749
594	-66.11	15.363	0.0662888		88.4501	205.942
595	-62.7773	21.5144	0.0928311		88.5991	210.127
596	-59.4447	-46.3541	-0.200011		88.7481	210.374
597	-66.11	-18.97	-0.0818525		88.8972	216.703
598	-82.7733	21.6227	0.0932983		89.0462	219.556
599	-82.7733	55.1746	0.238069		89.1952	228.397
600	-76.108	80.0603	0.345447		89.3443	230.103
601	-66.11	58.5743	0.252738		89.4933	231.421
602	-36.116	68.6333	0.296142		89.6423	231.853
603	-19.4526	64.6494	0.278952		89.7914	237.759
604	-9.45463	57.382	0.247594		89.9404	239.157
605	0.543381	64.7428	0.279355		90.0894	239.589
606	3.87605	28.4554	0.12278		90.2385	248.748
607	3.87605	32.142	0.138688		90.3875	252.937
608	-12.7873	89.9392	0.388073		90.5365	262.482
609	-32.7833	98.0775	0.423189		90.6855	264.913
610	-46.114	122.285	0.527641		90.8346	268.217
611	-46.114	121.331	0.523522		90.9836	271.81
612	-19.4526	70.0211	0.30213		91.1326	280.746
613	-2.78929	85.3141	0.368116		91.2817	284.431
614	-6.12196	49.8255	0.214989		91.4307	289.086
615	0.543381	21.2302	0.091605		91.5797	294.57
616	13.8741	8.62973	0.0372359		91.7288	295.119
617	20.5394	-0.461702	-0.00199217		91.8778	302.482
618	23.8721	9.1156	0.0393323		92.0268	302.68
619	23.8721	-0.11918	-0.000514243		92.1759	303.261
620	27.2047	-20.3062	-0.0876179		92.3249	304.737
621	20.5394	-16.513	-0.0712511		92.4739	313.678
622	10.5414	-17.682	-0.0762951		92.623	319.311
623	3.87605	-48.7859	-0.210503		92.772	325.845
624	-6.12196	-49.2697	-0.212591		92.921	335.05
625	-2.78929	-97.2152	-0.419468		93.07	345.336
626	-9.45463	-71.1177	-0.306861		93.2191	347.9
627	-22.7853	-98.4671	-0.42487		93.3681	348.046
628	-19.4526	-100.203	-0.432359		93.5171	402.831
629	-2.78929	-115.125	-0.496746		93.6662	425.827
630	10.5414	-116.743	-0.503728		93.8152	435.873
631	17.2067	-124.671	-0.537937		93.9642	460.415
632	3.87605	-73.5357	-0.317295		94.1133	467.39
633	-26.118	-40.9031	-0.17649		94.2623	467.522
634	-66.11	14.0742	0.0607281		94.4113	468.4
635	-72.7753	19.901	0.0858696		94.5604	474.89
636	-59.4447	-26.2658	-0.113333		94.7094	481.531
637	-59.4447	8.76762	0.0378309		94.8584	485.176
638	-32.7833	8.84268	0.0381547		95.0075	487.09
639	17.2067	-57.1331	-0.24652		95.1565	490.315
640	57.1988	-109.945	-0.474397		95.3055	495.118
641	73.8621	-76.4219	-0.329748		95.4545	503.528
642	60.5314	-25.9718	-0.112064		95.6036	509.758
643	43.8681	48.4773	0.209172		95.7526	511.425
644	37.2027	100.607	0.434104		95.9016	519.566
645	-9.45463	187.584	0.809393		96.0507	527.32
646	-66.11	228.429	0.985636		96.1997	554.006
647	-86.106	252.071	1.08765		96.3487	562.526
648	-76.108	237.98	1.02684		96.4978	600.764
649	-52.7793	148.218	0.639537		96.6468	605.335
650	-39.4486	112.45	0.485206		96.7958	620.581
651	-36.116	66.7109	0.287847		96.9449	622.191
652	10.5414	-24.9081	-0.107474		97.0939	628.667
653	33.8701	-26.9642	-0.116346		97.2429	654.053
654	7.20872	56.6048	0.24424		97.392	683.098
655	17.2067	72.9559	0.314793		97.541	694.121
656	37.2027	123.626	0.533427		97.69	730.353
657	43.8681	136.589	0.589358		97.839	775.544
658	40.5354	128.87	0.556055		97.9881	782.511
659	7.20872	182.056	0.785543		98.1371	794.729
660	33.8701	147.153	0.634942		98.2861	803.661
661	103.856	73.5275	0.317259		98.4352	831.193
662	117.187	23.6881	0.10221		98.5842	835.938
663	103.856	15.6891	0.0676957		98.7332	855.326
664	70.5294	54.3675	0.234587		98.8823	859.057
665	67.1968	27.1788	0.117272		99.0313	882.319
666	100.523	-51.7106	-0.223123		99.1803	895.405
667	120.519	-18.8228	-0.0812175		99.3294	900.721
668	140.515	-6.3389	-0.0273513		99.4784	932.434
669	163.844	41.9044	0.180811		99.6274	962.374
670	177.175	111.911	0.482879		99.7765	973.965
671	197.171	105.311	0.454402		99.9255	1003.38

## Sheet: T10R
OUTPUT RIEPILOGO
Statistica della regressione
R multiplo	0.565814
R al quadrato	0.320146
R al quadrato corretto	0.31913
Errore standard	233.06
Osservazioni	671
ANALISI VARIANZA
	gdl	SQ	MQ	F	Significatività F
Regressione	1	1.71117e+07	1.71117e+07	315.035	4.76537e-58
Residuo	669	3.63381e+07	54317
Totale	670	5.34498e+07
	Coefficienti	Errore standard	Stat t	Valore di significatività	Inferiore 95%	Superiore 95%	Inferiore 95,0%	Superiore 95,0%
Intercetta	-69.5862	9.02269	-7.71236	4.49094e-14	-87.3024	-51.87	-87.3024	-51.87
Variabile X 1	46.1038	2.59751	17.7492	4.76537e-58	41.0035	51.204	41.0035	51.204
OUTPUT RESIDUI					OUTPUT DATI
Osservazione	Y prevista	Residui	Residui standard		Percentile	Y
1	29.2076	592.984	2.54624		0.0745156	-1116
2	22.6213	445.779	1.91415		0.223547	-753.101
3	25.9144	204.189	0.876775		0.372578	-693.42
4	39.0869	26.1991	0.112498		0.52161	-680.518
5	62.1388	-54.5319	-0.234157		0.670641	-673.246
6	81.8976	-148.418	-0.637299		0.819672	-636.404
7	101.656	-204.031	-0.876096		0.968703	-627.463
8	111.536	-140.521	-0.603392		1.11773	-626.42
9	98.3632	3.42817	0.0147204		1.26677	-625.505
10	88.4838	195.947	0.841385		1.4158	-611.563
11	154.346	320.543	1.3764		1.56483	-605.907
12	236.675	417.379	1.7922		1.71386	-589.284
13	302.537	492.192	2.11345		1.86289	-575.009
14	309.123	573.196	2.46127		2.01192	-533.569
15	282.778	612.627	2.63058		2.16095	-528.574
16	342.055	517.002	2.21998		2.30999	-524.811
17	414.503	421.435	1.80962		2.45902	-519.492
18	398.038	377.506	1.62099		2.60805	-506.168
19	315.71	367.389	1.57755		2.75708	-504.642
20	299.244	306.091	1.31434		2.90611	-500.462
21	381.572	219.192	0.941197		3.05514	-498.064
22	440.848	121.677	0.522475		3.20417	-496.061
23	404.624	98.9039	0.424688		3.3532	-493.52
24	358.52	108.87	0.46748		3.50224	-479.9
25	332.175	135.347	0.581173		3.65127	-470.678
26	338.761	97.1116	0.416992		3.8003	-463.357
27	282.778	120.053	0.5155		3.94933	-458.847
28	134.588	191.258	0.82125		4.09836	-450.592
29	55.5526	176.301	0.757026		4.24739	-449.426
30	48.9663	95.3995	0.40964		4.39642	-445.569
31	29.2076	45.5335	0.195518		4.54545	-445.159
32	6.15567	-51.604	-0.221585		4.69449	-443.394
33	-23.4825	-64.1687	-0.275537		4.84352	-435.669
34	-46.5344	-77.2282	-0.331614		4.99255	-435.481
35	-36.655	-147.751	-0.634434		5.14158	-434.171
36	-46.5344	-131.496	-0.564635		5.29061	-432.609
37	-72.8794	-106.407	-0.456904		5.43964	-429.937
38	-118.983	-76.8972	-0.330192		5.58867	-425.732
39	-171.673	9.18268	0.0394299		5.7377	-425.284
40	-178.259	21.4592	0.0921448		5.88674	-424.907
41	-171.673	-2.73962	-0.0117638		6.03577	-422.855
42	-168.38	-17.2647	-0.0741336		6.1848	-421.916
43	-148.621	-42.8252	-0.183889		6.33383	-419.23
44	-135.449	-80.4576	-0.34548		6.48286	-418.728
45	-115.69	-139.013	-0.596915		6.63189	-417.478
46	-89.345	-256.318	-1.10062		6.78092	-416.354
47	-158.501	-234.132	-1.00535		6.92996	-415.515
48	-286.933	-92.6315	-0.397755		7.07899	-412.401
49	-379.14	-15.6488	-0.0671952		7.22802	-410.411
50	-428.537	2.805	0.0120445		7.37705	-407.461
51	-491.106	66.1999	0.284259		7.52608	-406.345
52	-563.555	147.201	0.632073		7.67511	-406.271
53	-616.245	224.189	0.962655		7.82414	-404.247
54	-573.435	184.617	0.792734		7.97317	-402.333
55	-445.003	34.5915	0.148534		8.12221	-402.01
56	-362.674	-43.6709	-0.187521		8.27124	-401.822
57	-333.036	-59.3732	-0.254945		8.42027	-401.154
58	-283.639	-101.083	-0.434044		8.5693	-400.984
59	-224.363	-133.703	-0.574112		8.71833	-400.838
60	-184.846	-144.517	-0.620549		8.86736	-400.534
61	-151.914	-168.27	-0.722541		9.01639	-399.416
62	-145.328	-196.502	-0.843768		9.16542	-399.313
63	-132.156	-203.199	-0.872525		9.31446	-399.238
64	-118.983	-216.519	-0.929721		9.46349	-398.563
65	-128.863	-182.171	-0.78223		9.61252	-397.32
66	-118.983	-214.684	-0.92184		9.76155	-396.512
67	-105.811	-262.654	-1.12782		9.91058	-394.996
68	-122.276	-242.282	-1.04035		10.0596	-394.789
69	-135.449	-205.771	-0.883571		10.2086	-392.749
70	-135.449	-216.958	-0.931607		10.3577	-392.632
71	-132.156	-240.558	-1.03294		10.5067	-392.41
72	-135.449	-266.885	-1.14599		10.6557	-392.056
73	-145.328	-262.132	-1.12558		10.8048	-391.7
74	-161.794	-239.19	-1.02707		10.9538	-391.695
75	-165.087	-256.829	-1.10281		11.1028	-388.818
76	-155.208	-278.964	-1.19785		11.2519	-388.259
77	-161.794	-268.143	-1.15139		11.4009	-386.249
78	-148.621	-250.795	-1.0769		11.5499	-385.683
79	-112.397	-291.85	-1.25319		11.699	-385.295
80	-109.104	-267.839	-1.15008		11.848	-384.878
81	-102.518	-257.208	-1.10444		11.997	-384.722
82	-89.345	-275.361	-1.18239		12.1461	-380.674
83	-95.9312	-276.325	-1.18653		12.2951	-379.564
84	-92.6381	-252.334	-1.08351		12.4441	-376.942
85	-125.569	-210.944	-0.905784		12.5931	-374.081
86	-158.501	-157.701	-0.677161		12.7422	-373.503
87	-138.742	-212.584	-0.912824		12.8912	-372.714
88	-125.569	-235.707	-1.01211		13.0402	-372.552
89	-125.569	-225.2	-0.966997		13.1893	-372.256
90	-118.983	-225.134	-0.966713		13.3383	-370.746
91	-122.276	-248.47	-1.06691		13.4873	-368.491
92	-112.397	-273.852	-1.17591		13.6364	-368.465
93	-99.2244	-300.013	-1.28824		13.7854	-366.996
94	-99.2244	-299.339	-1.28534		13.9344	-364.706
95	-95.9312	-292.327	-1.25524		14.0835	-364.558
96	-122.276	-263.019	-1.12939		14.2325	-364.359
97	-148.621	-263.78	-1.13266		14.3815	-361.276
98	-138.742	-262.413	-1.12679		14.5306	-360.641
99	-128.863	-270.45	-1.1613		14.6796	-360.267
100	-125.569	-319.589	-1.3723		14.8286	-359.725
101	-125.569	-379.073	-1.62772		14.9776	-358.066
102	-118.983	-456.025	-1.95815		15.1267	-355.077
103	-82.7587	-543.661	-2.33445		15.2757	-355.038
104	-109.104	-496.804	-2.13325		15.4247	-352.407
105	-188.139	-448.265	-1.92483		15.5738	-351.326
106	-224.363	-469.057	-2.0141		15.7228	-350.769
107	-237.536	-442.982	-1.90214		15.8718	-349.424
108	-237.536	-435.711	-1.87092		16.0209	-348.995
109	-237.536	-387.969	-1.66592		16.1699	-346.307
110	-240.829	-370.734	-1.59191		16.3189	-345.663
111	-188.139	-439.324	-1.88643		16.468	-344.972
112	-112.397	-476.887	-2.04773		16.617	-344.117
113	-82.7587	-442.052	-1.89815		16.766	-343.927
114	-76.1725	-457.396	-1.96403		16.9151	-342.528
115	-79.4656	-418.598	-1.79744		17.0641	-342.413
116	-82.7587	-410.762	-1.76379		17.2131	-342.18
117	-82.7587	-349.85	-1.50224		17.3621	-341.83
118	-79.4656	-312.229	-1.3407		17.5112	-341.22
119	-72.8794	-307.795	-1.32166		17.6602	-339.824
120	-66.2931	-352.937	-1.51549		17.8092	-339.252
121	-59.7069	-335.289	-1.43971		17.9583	-336.514
122	-56.4137	-366.441	-1.57348		18.1073	-335.502
123	-56.4137	-406.944	-1.74739		18.2563	-335.355
124	-59.7069	-440.755	-1.89258		18.4054	-333.667
125	-69.5862	-449.906	-1.93187		18.5544	-333.005
126	-82.7587	-445.815	-1.91431		18.7034	-331.665
127	-89.345	-390.555	-1.67702		18.8525	-329.363
128	-92.6381	-378.04	-1.62328		19.0015	-322.652
129	-95.9312	-362.915	-1.55834		19.1505	-321.666
130	-95.9312	-329.353	-1.41422		19.2996	-320.184
131	-92.6381	-322.877	-1.38642		19.4486	-317.524
132	-86.0519	-274.215	-1.17746		19.5976	-316.599
133	-79.4656	-275.573	-1.18329		19.7466	-316.202
134	-76.1725	-297.331	-1.27672		19.8957	-315.983
135	-72.8794	-282.197	-1.21174		20.0447	-315.69
136	-69.5862	-225.109	-0.966608		20.1937	-312.133
137	-69.5862	-165.432	-0.710357		20.3428	-311.033
138	-69.5862	-97.7212	-0.41961		20.4918	-310.41
139	-69.5862	-106.392	-0.45684		20.6408	-309.053
140	-69.5862	-79.6701	-0.342099		20.7899	-305.784
141	-69.5862	-56.392	-0.242144		20.9389	-303.054
142	-69.5862	-39.8534	-0.171128		21.0879	-295.077
143	-69.5862	-35.3106	-0.151622		21.237	-294.696
144	-69.5862	-44.8778	-0.192703		21.386	-291.433
145	-69.5862	-72.6735	-0.312056		21.535	-283.614
146	-69.5862	-89.4526	-0.384105		21.6841	-283.034
147	-72.8794	-129.311	-0.555256		21.8331	-281.587
148	-79.4656	-109.486	-0.470127		21.9821	-280.677
149	-79.4656	-88.2416	-0.378904		22.1311	-274.658
150	-76.1725	-102.172	-0.438722		22.2802	-273.339
151	-76.1725	-123.17	-0.528884		22.4292	-269.637
152	-76.1725	-125.136	-0.537327		22.5782	-269.427
153	-76.1725	-79.7779	-0.342562		22.7273	-269.152
154	-69.5862	-42.8569	-0.184025		22.8763	-268.225
155	-59.7069	-31.6241	-0.135792		23.0253	-267.904
156	-59.7069	-7.90206	-0.033931		23.1744	-267.768
157	-63	54.9091	0.235777		23.3234	-263.907
158	-63	103.949	0.446351		23.4724	-261.578
159	-63	137.256	0.589368		23.6215	-259.502
160	-63	132.882	0.570589		23.7705	-257.645
161	-76.1725	160.051	0.687251		23.9195	-254.703
162	-89.345	174.913	0.751067		24.0686	-253.439
163	-89.345	141.987	0.609684		24.2176	-250.35
164	-89.345	122.198	0.524713		24.3666	-249.434
165	-89.345	77.976	0.334825		24.5156	-242.791
166	-89.345	26.5147	0.113853		24.6647	-242.636
167	-89.345	-13.7877	-0.0592038		24.8137	-240.071
168	-79.4656	-23.6336	-0.101482		24.9627	-237.401
169	-69.5862	-33.6254	-0.144386		25.1118	-235.019
170	-69.5862	-40.301	-0.17305		25.2608	-233.466
171	-69.5862	-58.4851	-0.251132		25.4098	-228.407
172	-63	-26.8885	-0.115458		25.5589	-226.608
173	-59.7069	-9.30571	-0.0399582		25.7079	-226.523
174	-63	1.60198	0.0068788		25.8569	-224.088
175	-59.7069	16.6854	0.0716463		26.006	-223.145
176	-53.1206	-3.05837	-0.0131325		26.155	-222.731
177	-49.8275	-17.3033	-0.0742994		26.304	-222.539
178	-49.8275	-20.5036	-0.0880415		26.4531	-222.069
179	-49.8275	-39.5092	-0.16965		26.6021	-220.646
180	-49.8275	-26.981	-0.115855		26.7511	-215.906
181	-53.1206	21.3814	0.0918104		26.9001	-215.862
182	-59.7069	-5.18704	-0.0222729		27.0492	-215.456
183	-66.2931	-4.0001	-0.0171762		27.1982	-207.244
184	-69.5862	2.24799	0.00965276		27.3472	-207.083
185	-53.1206	-29.43	-0.126371		27.4963	-203.903
186	-36.655	-73.6891	-0.316417		27.6453	-203.364
187	-30.0687	-97.1211	-0.417033		27.7943	-203.244
188	-20.1893	-136.255	-0.585071		27.9434	-202.191
189	-13.6031	-129.366	-0.555489		28.0924	-201.309
190	-10.31	-116.522	-0.50034		28.2414	-200.19
191	-16.8962	-96.3225	-0.413603		28.3905	-200.181
192	-36.655	-56.0575	-0.240708		28.5395	-199.592
193	-39.9481	15.2614	0.0655316		28.6885	-199.342
194	-30.0687	38.4359	0.165042		28.8376	-195.88
195	-16.8962	27.0053	0.115959		28.9866	-191.446
196	6.15567	-38.8803	-0.16695		29.1356	-189.672
197	19.3282	-53.7337	-0.23073		29.2846	-188.952
198	39.0869	-50.4253	-0.216523		29.4337	-185.645
199	55.5526	-17.9829	-0.0772175		29.5827	-184.406
200	35.7938	-28.2802	-0.121433		29.7317	-184.124
201	22.6213	-27.1845	-0.116729		29.8808	-183.734
202	25.9144	12.2801	0.0527299		30.0298	-182.315
203	22.6213	48.0267	0.206224		30.1788	-181.991
204	25.9144	38.2307	0.164161		30.3279	-179.286
205	25.9144	17.9657	0.0771436		30.4769	-178.353
206	19.3282	-12.9676	-0.0556823		30.6259	-178.345
207	12.7419	-11.9042	-0.0511158		30.775	-178.03
208	2.86254	15.4536	0.066357		30.924	-177.737
209	-13.6031	-9.63978	-0.0413927		31.073	-175.978
210	-49.8275	-5.67205	-0.0243554		31.2221	-175.593
211	-69.5862	-34.4951	-0.14812		31.3711	-174.413
212	-46.5344	-54.2843	-0.233094		31.5201	-171.018
213	-23.4825	-60.02	-0.257723		31.6692	-169.535
214	-10.31	-77.2645	-0.331769		31.8182	-168.574
215	32.5007	-170.653	-0.732775		31.9672	-168.361
216	98.3632	-228.252	-0.9801		32.1162	-167.707
217	157.639	-276.767	-1.18842		32.2653	-167.307
218	180.691	-281.236	-1.20761		32.4143	-164.627
219	167.519	-262.857	-1.12869		32.5633	-162.49
220	180.691	-276.689	-1.18809		32.7124	-160.132
221	200.45	-288.771	-1.23997		32.8614	-160.086
222	164.226	-218.475	-0.938121		33.0104	-159.039
223	137.881	-148.796	-0.638923		33.1595	-156.8
224	170.812	-138.229	-0.59355		33.3085	-156.444
225	207.036	-152.369	-0.654262		33.4575	-155.95
226	210.33	-145.402	-0.624349		33.6066	-152.228
227	187.278	-115.472	-0.49583		33.7556	-149.563
228	193.864	-78.0626	-0.335197		33.9046	-149.256
229	226.795	-91.666	-0.393609		34.0537	-148.936
230	239.968	-162.439	-0.697504		34.2027	-145.426
231	226.795	-133.285	-0.572318		34.3517	-143.35
232	193.864	-75.3928	-0.323732		34.5007	-142.969
233	174.105	14.0187	0.0601953		34.6498	-142.26
234	183.984	44.4122	0.190703		34.7988	-139.186
235	197.157	74.6535	0.320558		34.9478	-138.153
236	193.864	154.037	0.661425		35.0969	-137.545
237	147.76	312.655	1.34252		35.2459	-136.684
238	121.415	368.9	1.58403		35.3949	-136.233
239	200.45	294.668	1.26529		35.544	-132.727
240	276.192	205.339	0.881715		35.693	-131.854
241	302.537	184.553	0.792462		35.842	-129.889
242	305.83	205.595	0.882813		35.9911	-129.557
243	282.778	226.98	0.974639		36.1401	-129.386
244	272.899	246.667	1.05917		36.2891	-128.938
245	299.244	254.762	1.09393		36.4382	-128.476
246	253.14	367.44	1.57777		36.5872	-128.071
247	177.398	516.723	2.21878		36.7362	-127.19
248	137.881	644.63	2.76801		36.8852	-126.832
249	134.588	696.605	2.99118		37.0343	-125.978
250	170.812	729.909	3.13419		37.1833	-123.808
251	187.278	775.097	3.32822		37.3323	-123.763
252	233.381	769.996	3.30632		37.4814	-121.252
253	305.83	668.134	2.86893		37.6304	-121.062
254	368.4	564.035	2.42193		37.7794	-119.655
255	414.503	440.823	1.89287		37.9285	-119.128
256	394.745	408.917	1.75587		38.0775	-117.914
257	355.227	375.126	1.61077		38.2265	-117.766
258	332.175	296.492	1.27312		38.3756	-117.555
259	239.968	287.353	1.23388		38.5246	-116.199
260	154.346	330.829	1.42056		38.6736	-114.499
261	108.243	317.584	1.36369		38.8227	-114.464
262	65.4319	282.614	1.21353		38.9717	-113.219
263	52.2594	251.001	1.07779		39.1207	-112.443
264	45.6732	164.453	0.706154		39.2697	-110.344
265	32.5007	97.7039	0.419535		39.4188	-109.887
266	2.86254	101.943	0.437739		39.5678	-109.44
267	-43.2412	130.691	0.561179		39.7168	-108.745
268	-26.7756	78.5828	0.33743		39.8659	-107.995
269	-13.6031	13.9087	0.0597231		40.0149	-107.465
270	-76.1725	-15.2193	-0.0653506		40.1639	-106.749
271	-142.035	38.6067	0.165775		40.313	-106.202
272	-151.914	59.6799	0.256262		40.462	-106.056
273	-138.742	37.7073	0.161913		40.611	-105.799
274	-132.156	-5.38932	-0.0231414		40.7601	-104.897
275	-178.259	18.1734	0.0780356		40.9091	-104.081
276	-221.07	104.871	0.450311		41.0581	-103.428
277	-178.259	82.5046	0.35427		41.2072	-103.212
278	-105.811	41.8971	0.179904		41.3562	-103.133
279	-43.2412	20.1987	0.0867322		41.5052	-103.099
280	-112.397	64.0692	0.27511		41.6542	-102.374
281	-257.294	207.434	0.890709		41.8033	-101.538
282	-283.639	229.912	0.987231		41.9523	-101.275
283	-257.294	156.863	0.673559		42.1013	-101.035
284	-267.174	146.112	0.627396		42.2504	-100.819
285	-286.933	137.997	0.592551		42.3994	-100.693
286	-316.571	116.381	0.499734		42.5484	-100.544
287	-296.812	80.9503	0.347596		42.6975	-100.432
288	-227.656	4.92544	0.0211496		42.8465	-100.004
289	-191.432	-32.6562	-0.140224		42.9955	-98.8801
290	-194.725	-28.4195	-0.122032		43.1446	-96.7024
291	-165.087	-68.3791	-0.293616		43.2936	-95.9981
292	-115.69	-133.744	-0.574287		43.4426	-95.7549
293	-86.0519	-175.526	-0.7537		43.5917	-95.3378
294	-26.7756	-241.129	-1.03539		43.7407	-93.5948
295	29.2076	-309.884	-1.33063		43.8897	-92.7125
296	19.3282	-310.761	-1.33439		44.0387	-92.2345
297	12.7419	-282.379	-1.21252		44.1878	-91.3917
298	39.0869	-265.609	-1.14051		44.3368	-91.331
299	16.035	-289.374	-1.24256		44.4858	-89.8885
300	-7.01684	-308.673	-1.32543		44.6349	-89.3367
301	-23.4825	-294.041	-1.2626		44.7839	-88.321
302	-49.8275	-219.325	-0.941768		44.9329	-87.6511
303	-36.655	-200.746	-0.861993		45.082	-87.5744
304	-33.3618	-182.094	-0.781903		45.231	-87.2451
305	-72.8794	-149.19	-0.640612		45.38	-86.8145
306	-39.9481	-1076.06	-4.62052		45.5291	-85.7105
307	-13.6031	-739.498	-3.17536		45.6781	-85.08
308	-0.430583	-505.738	-2.17161		45.8271	-83.5025
309	12.7419	-462.168	-1.98452		45.9762	-82.5506
310	-95.9312	-301.389	-1.29415		46.1252	-81.9178
311	-151.914	-220.637	-0.947404		46.2742	-80.9748
312	-181.553	-211.196	-0.906864		46.4232	-80.5723
313	-237.536	37.9437	0.162928		46.5723	-80.569
314	-178.259	34.9098	0.149901		46.7213	-80.3686
315	-158.501	-10.0729	-0.0432526		46.8703	-79.1247
316	-221.07	38.7555	0.166414		47.0194	-78.8462
317	-201.311	22.9583	0.0985818		47.1684	-77.5778
318	-151.914	19.1869	0.0823877		47.3174	-76.8084
319	-112.397	-24.2867	-0.104286		47.4665	-75.0737
320	-112.397	-65.3406	-0.280569		47.6155	-74.8092
321	-194.725	-31.8827	-0.136902		47.7645	-71.069
322	-234.243	-23.4019	-0.100487		47.9136	-70.5646
323	-158.501	-123.086	-0.528526		48.0626	-70.3311
324	-56.4137	-252.639	-1.08482		48.2116	-70.2932
325	-39.9481	-302.232	-1.29777		48.3607	-69.6596
326	-72.8794	-269.534	-1.15736		48.5097	-69.0126
327	-79.4656	-284.893	-1.22332		48.6587	-67.6089
328	-72.8794	-273.427	-1.17408		48.8077	-67.3382
329	-46.5344	-302.46	-1.29875		48.9568	-67.1308
330	-63	-247.41	-1.06236		49.1058	-67.021
331	-135.449	-187.203	-0.80384		49.2548	-66.5206
332	-178.259	-137.723	-0.591377		49.4039	-65.6166
333	-165.087	-147.046	-0.631406		49.5529	-64.8939
334	-174.966	-164.285	-0.705433		49.7019	-64.4791
335	-188.139	-144.866	-0.622046		49.851	-63.9135
336	-191.432	-175.564	-0.753862		50	-63.1985
337	-201.311	-204.96	-0.880087		50.149	-62.8303
338	-184.846	-215.993	-0.92746		50.2981	-61.398
339	-174.966	-209.912	-0.901349		50.4471	-61.1507
340	-168.38	-223.32	-0.958925		50.5961	-59.0205
341	-132.156	-269.854	-1.15874		50.7452	-58.3493
342	-145.328	-290.153	-1.2459		50.8942	-57.724
343	-178.259	-222.274	-0.954434		51.0432	-57.5829
344	-188.139	-229.34	-0.984771		51.1923	-56.3514
345	-221.07	-222.324	-0.954646		51.3413	-56.179
346	-234.243	-261.818	-1.12423		51.4903	-55.7976
347	-244.122	-206.47	-0.886572		51.6393	-55.4995
348	-244.122	-201.447	-0.865001		51.7884	-55.3916
349	-221.07	-180.752	-0.776137		51.9374	-55.2713
350	-217.777	-217.893	-0.935619		52.0864	-54.5688
351	-188.139	-230.589	-0.990137		52.2355	-54.4301
352	-125.569	-270.943	-1.16341		52.3845	-54.2497
353	-132.156	-241.925	-1.03881		52.5335	-53.7272
354	-155.208	-230.475	-0.989647		52.6826	-53.3622
355	-178.259	-182.382	-0.783137		52.8316	-52.8743
356	-171.673	-196.818	-0.845125		52.9806	-52.7467
357	-112.397	-230.131	-0.988172		53.1297	-52.5354
358	-46.5344	-256.519	-1.10148		53.2787	-52.0357
359	9.4488	-341.113	-1.46472		53.4277	-50.747
360	78.6044	-395.203	-1.69698		53.5768	-50.677
361	118.122	-401.156	-1.72254		53.7258	-49.8606
362	104.949	-364.451	-1.56493		53.8748	-49.4134
363	118.122	-382.029	-1.64041		54.0238	-49.0684
364	144.467	-387.103	-1.6622		54.1729	-48.3276
365	144.467	-351.711	-1.51023		54.3219	-48.0343
366	85.1907	-260.783	-1.11979		54.4709	-47.4875
367	58.8457	-240.837	-1.03414		54.62	-47.4717
368	121.415	-343.954	-1.47692		54.769	-45.6252
369	177.398	-445.166	-1.91152		54.918	-45.4483
370	190.571	-465.229	-1.99767		55.0671	-44.9098
371	170.812	-476.596	-2.04648		55.2161	-44.3488
372	134.588	-484.011	-2.07832		55.3651	-43.3078
373	160.933	-504.859	-2.16784		55.5142	-43.0214
374	190.571	-512.237	-2.19952		55.6632	-41.2629
375	157.639	-441.254	-1.89472		55.8122	-40.1108
376	170.812	-410.883	-1.76431		55.9613	-39.9263
377	226.795	-426.976	-1.83341		56.1103	-37.435
378	259.726	-374.226	-1.6069		56.2593	-34.8672
379	279.485	-357.063	-1.53321		56.4083	-34.4727
380	292.658	-351.678	-1.51009		56.5574	-34.4056
381	286.071	-333.543	-1.43222		56.7064	-32.9443
382	282.778	-332.192	-1.42641		56.8554	-32.7247
383	272.899	-298.967	-1.28375		57.0045	-31.7392
384	220.209	-237.263	-1.0188		57.1535	-30.9512
385	167.519	-225.243	-0.96718		57.3025	-30.8068
386	108.243	-142.715	-0.612812		57.4516	-28.9858
387	22.6213	-18.5556	-0.0796766		57.6006	-28.9322
388	6.15567	-27.3218	-0.117318		57.7496	-27.8663
389	75.3113	-63.5915	-0.273059		57.8987	-27.5988
390	91.777	-48.8903	-0.209932		58.0477	-26.7796
391	52.2594	0.578722	0.002485		58.1967	-26.068
392	39.0869	61.2613	0.263052		58.3458	-24.6867
393	22.6213	53.8306	0.231146		58.4948	-23.9406
394	32.5007	32.1378	0.137998		58.6438	-23.2429
395	-30.0687	82.8938	0.355941		58.7928	-23.0425
396	-115.69	225.587	0.968657		58.9419	-21.1661
397	-82.7587	254.154	1.09132		59.0909	-20.7535
398	-63	247.834	1.06419		59.2399	-18.543
399	-82.7587	288.701	1.23967		59.389	-17.0545
400	-30.0687	203.855	0.875344		59.538	-16.3411
401	-0.430583	154.849	0.664915		59.687	-16.2878
402	-7.01684	151.783	0.651749		59.8361	-16.0328
403	-26.7756	173.772	0.746168		59.9851	-15.8695
404	-142.035	208.416	0.894925		60.1341	-14.3667
405	-224.363	260.851	1.12008		60.2832	-13.8827
406	-283.639	293.174	1.25887		60.4322	-13.8517
407	-408.778	379.846	1.63104		60.5812	-11.369
408	-441.71	401.599	1.72444		60.7303	-11.3383
409	-395.606	381.754	1.63923		60.8793	-10.9155
410	-412.071	366.446	1.5735		61.0283	-8.09085
411	-385.726	285.033	1.22392		61.1773	-7.81595
412	-336.329	152.205	0.65356		61.3264	-7.53574
413	-316.571	73.7796	0.316805		61.4754	-7.14063
414	-277.053	87.3815	0.375211		61.6244	-6.90853
415	-313.278	142.259	0.610853		61.7735	-6.89726
416	-382.433	161.787	0.694703		61.9225	-5.97849
417	-408.778	155.339	0.667016		62.0715	-4.56321
418	-451.589	248.344	1.06638		62.2206	-2.55981
419	-454.882	247.799	1.06403		62.3696	0.305591
420	-405.485	235.95	1.01316		62.5186	0.83777
421	-359.381	156.017	0.66993		62.6677	2.90398
422	-293.519	89.6156	0.384804		62.8167	3.95232
423	-191.432	31.3003	0.134402		62.9657	4.02637
424	-115.69	-8.11773	-0.0348571		63.1148	4.06573
425	-89.345	14.5358	0.062416		63.2638	6.36054
426	-95.9312	82.0486	0.352312		63.4128	6.89855
427	-138.742	183.39	0.787465		63.5618	6.90586
428	-191.432	244.668	1.05059		63.7109	7.51365
429	-244.122	308.296	1.32381		63.8599	7.60689
430	-313.278	380.576	1.63417		64.0089	8.36718
431	-339.623	401.514	1.72408		64.158	9.53412
432	-300.105	293.197	1.25897		64.307	10.1091
433	-283.639	246.204	1.05719		64.456	10.2575
434	-313.278	232.709	0.999238		64.6051	11.0283
435	-293.519	244.45	1.04966		64.7541	11.7198
436	-240.829	209.878	0.901203		64.9031	16.5448
437	-230.949	176.381	0.757369		65.0522	17.0383
438	-280.346	217.148	0.932421		65.2012	18.3162
439	-333.036	302.23	1.29776		65.3502	20.0777
440	-342.916	326.883	1.40362		65.4993	21.7736
441	-306.691	250.34	1.07495		65.6483	22.5038
442	-296.812	200.11	0.85926		65.7973	23.7529
443	-342.916	213.359	0.916151		65.9463	24.3363
444	-369.261	288.892	1.24049		66.0954	24.7004
445	-352.795	244.8	1.05116		66.2444	27.0748
446	-339.623	210.237	0.902744		66.3934	27.8839
447	-365.968	248.202	1.06576		66.5425	28.9297
448	-359.381	253.326	1.08777		66.6915	29.963
449	-313.278	195.722	0.840421		66.8405	30.595
450	-283.639	182.365	0.783064		66.9896	32.0404
451	-273.76	174.88	0.750925		67.1386	32.3226
452	-267.174	211.376	0.907638		67.2876	32.3314
453	-254.001	200.639	0.861533		67.4367	32.358
454	-230.949	165.333	0.70993		67.5857	32.5173
455	-263.881	216.393	0.92918		67.7347	32.5826
456	-309.984	289.231	1.24194		67.8838	32.8533
457	-273.76	257.891	1.10737		68.0328	32.9877
458	-237.536	189.501	0.813708		68.1818	34.5596
459	-230.949	176.519	0.757964		68.3308	35.4985
460	-237.536	158.411	0.680208		68.4799	36.0181
461	-257.294	240.953	1.03464		68.6289	36.4878
462	-227.656	211.369	0.907605		68.7779	37.5697
463	-201.311	130.242	0.559253		68.927	38.1945
464	-230.949	149.032	0.639933		69.076	40.1029
465	-244.122	157.307	0.675469		69.225	40.9489
466	-237.536	135.998	0.583966		69.3741	40.9961
467	-221.07	92.1325	0.395612		69.5231	42.8648
468	-198.018	-70.2071	-0.301466		69.6721	42.8866
469	-178.259	-161.565	-0.693749		69.8212	43.7036
470	-151.914	-143.163	-0.614732		69.9702	43.8801
471	-125.569	-143.858	-0.617717		70.1192	44.6477
472	-135.449	-114.901	-0.493378		70.2683	45.1968
473	-168.38	-60.0274	-0.257754		70.4173	47.9274
474	-191.432	39.2041	0.16834		70.5663	48.8129
475	-204.604	160.256	0.688129		70.7154	50.5684
476	-207.898	243.396	1.04513		70.8644	50.9051
477	-224.363	256.686	1.10219		71.0134	51.7405
478	-244.122	301.844	1.2961		71.1624	51.8072
479	-230.949	321.84	1.38196		71.3115	52.6419
480	-207.898	296.608	1.27362		71.4605	52.825
481	-201.311	282.86	1.21458		71.6095	52.8382
482	-198.018	230.376	0.989223		71.7586	53.2361
483	-201.311	226.012	0.970482		71.9076	54.6678
484	-204.604	256.345	1.10073		72.0566	55.5442
485	-201.311	230.241	0.988642		72.2057	55.7546
486	-184.846	151.901	0.652256		72.3547	56.6661
487	-165.087	100.608	0.432004		72.5037	57.7223
488	-155.208	48.4585	0.208078		72.6528	60.4231
489	-145.328	51.7333	0.22214		72.8018	61.891
490	-132.156	0.301366	0.00129405		72.9508	63.8135
491	-109.104	-74.6302	-0.320458		73.0999	64.1452
492	-89.345	-79.0158	-0.339289		73.2489	64.1743
493	-82.7587	-81.8685	-0.351539		73.3979	64.6385
494	-79.4656	-70.0973	-0.300994		73.5469	64.9274
495	-69.5862	-75.8397	-0.325651		73.696	65.286
496	-53.1206	-86.0656	-0.369561		73.845	65.2861
497	-46.5344	-89.6988	-0.385162		73.994	65.2942
498	-49.8275	-37.4176	-0.160669		74.1431	66.3806
499	-46.5344	-81.9414	-0.351852		74.2921	67.2988
500	-39.9481	-18.4012	-0.0790138		74.4411	68.6009
501	-30.0687	3.28911	0.0141232		74.5902	69.4019
502	-26.7756	19.8783	0.0853565		74.7392	69.8824
503	-33.3618	63.3248	0.271913		74.8882	70.648
504	-30.0687	111.343	0.4781		75.0373	71.3059
505	-20.1893	99.5698	0.427547		75.1863	71.8057
506	-10.31	152.475	0.654718		75.3353	73.0018
507	9.4488	128.722	0.552724		75.4844	74.2556
508	19.3282	93.2367	0.400353		75.6334	74.7411
509	19.3282	113.609	0.487829		75.7824	75.2166
510	22.6213	130.718	0.561296		75.9314	76.1712
511	25.9144	119.231	0.511972		76.0805	76.4519
512	29.2076	128.949	0.553701		76.2295	77.152
513	25.9144	109.847	0.471677		76.3785	77.5287
514	9.4488	93.5337	0.401629		76.5276	78.4613
515	-7.01684	205.93	0.884253		76.6766	79.3804
516	-13.6031	223.978	0.961747		76.8256	81.2742
517	2.86254	228.558	0.981416		76.9747	81.5483
518	19.3282	233.609	1.0031		77.1237	82.3282
519	19.3282	275.791	1.18423		77.2727	82.5248
520	19.3282	299.983	1.28811		77.4218	82.969
521	19.3282	283.352	1.2167		77.5708	83.8787
522	19.3282	220.261	0.945787		77.7198	85.568
523	16.035	264.711	1.13666		77.8689	87.4496
524	-0.430583	249.179	1.06996		78.0179	88.613
525	-33.3618	272.519	1.17018		78.1669	88.7101
526	-63	282.556	1.21328		78.3159	89.3673
527	-76.1725	313.931	1.348		78.465	90.1626
528	-76.1725	338.654	1.45416		78.614	90.8904
529	-69.5862	286.29	1.22931		78.763	92.3454
530	-59.7069	259.291	1.11338		78.9121	93.5102
531	-72.8794	251.7	1.08079		79.0611	94.3756
532	-72.8794	252.503	1.08424		79.2101	95.4387
533	-56.4137	222.463	0.955243		79.3592	100.348
534	-56.4137	213.77	0.917918		79.5082	101.697
535	-53.1206	227.205	0.975604		79.6572	101.791
536	-49.8275	318.044	1.36566		79.8063	102.948
537	-49.8275	344.397	1.47882		79.9553	102.983
538	-49.8275	395.163	1.69681		80.1043	104.806
539	-46.5344	381.584	1.6385		80.2534	105.714
540	-39.9481	353.626	1.51845		80.4024	109.897
541	-56.4137	361.151	1.55076		80.5514	112.565
542	-82.7587	347.672	1.49288		80.7004	112.597
543	-99.2244	287.466	1.23436		80.8495	114.469
544	-118.983	239.675	1.02915		80.9985	115.801
545	-118.983	174.527	0.749411		81.1475	115.804
546	-118.983	174.738	0.750314		81.2966	118.471
547	-122.276	205.245	0.881312		81.4456	119.205
548	-118.983	169.888	0.729491		81.5946	119.28
549	-128.863	160.903	0.690908		81.7437	119.545
550	-122.276	163.272	0.701082		81.8927	120.691
551	-92.6381	132.741	0.569982		82.0417	121.464
552	-72.8794	89.9176	0.386101		82.1908	124.124
553	-72.8794	83.1369	0.356985		82.3398	124.897
554	-89.345	81.529	0.350081		82.4888	130.205
555	-92.6381	103.666	0.445138		82.6379	132.937
556	-82.7587	107.095	0.45986		82.7869	134.177
557	-79.4656	82.3696	0.35369		82.9359	135.129
558	-86.0519	102.597	0.440544		83.0849	135.761
559	-109.104	180.41	0.774669		83.234	137.81
560	-125.569	214.182	0.919687		83.383	138.17
561	-125.569	204.031	0.876096		83.532	140.875
562	-105.811	162.477	0.697666		83.6811	142.165
563	-92.6381	161.239	0.692351		83.8301	144.366
564	-92.6381	195.587	0.839838		83.9791	144.766
565	-79.4656	193.935	0.832744		84.1282	145.146
566	-59.7069	149.074	0.640116		84.2772	146.997
567	-46.5344	115.936	0.497824		84.4262	152.647
568	-26.7756	146.056	0.627155		84.5753	153.339
569	-20.1893	144.313	0.619673		84.7243	154.419
570	-39.9481	152.545	0.65502		84.8733	157.357
571	-66.2931	187.757	0.806218		85.0224	158.157
572	-82.7587	201.963	0.867219		85.1714	160.829
573	-82.7587	198.563	0.852618		85.3204	161.872
574	-76.1725	228.819	0.982536		85.4694	162.319
575	-82.7587	188.473	0.809294		85.6185	165.965
576	-102.518	184.846	0.793717		85.7675	166.049
577	-99.2244	159.648	0.685518		85.9165	169.406
578	-82.7587	125.624	0.539421		86.0656	171.395
579	-92.6381	119.713	0.51404		86.2146	173.787
580	-109.104	136.988	0.588218		86.3636	174.084
581	-118.983	113.005	0.485236		86.5127	177.384
582	-122.276	103.733	0.445425		86.6617	178.129
583	-102.518	67.6503	0.290487		86.8107	178.821
584	-82.7587	54.8924	0.235705		86.9598	179.624
585	-79.4656	8.90103	0.0382205		87.1088	180.457
586	-79.4656	4.39193	0.0188587		87.2578	181.023
587	-82.7587	1.78392	0.00766003		87.4069	184.834
588	-76.1725	-32.5723	-0.139864		87.5559	188.124
589	-69.5862	12.0033	0.0515415		87.7049	188.242
590	-72.8794	17.608	0.0756079		87.8539	189.265
591	-72.8794	-5.9668	-0.0256211		88.003	198.913
592	-72.8794	29.5716	0.126979		88.152	199.584
593	-66.2931	13.7578	0.059075		88.301	205.749
594	-63	12.253	0.0526135		88.4501	205.942
595	-59.7069	18.4439	0.0791972		88.5991	210.127
596	-66.2931	-39.5057	-0.169635		88.7481	210.374
597	-82.7587	-2.32125	-0.00996733		88.8972	216.703
598	-82.7587	21.6081	0.0927839		89.0462	219.556
599	-76.1725	48.5737	0.208573		89.1952	228.397
600	-66.2931	70.2454	0.30163		89.3443	230.103
601	-36.655	29.1192	0.125036		89.4933	231.421
602	-20.1893	52.7067	0.22632		89.6423	231.853
603	-10.31	55.5067	0.238343		89.7914	237.759
604	-0.430583	48.358	0.207647		89.9404	239.157
605	2.86254	62.4236	0.268044		90.0894	239.589
606	2.86254	29.4689	0.126538		90.2385	248.748
607	-13.6031	49.6212	0.213071		90.3875	252.937
608	-33.3618	110.514	0.47454		90.5365	262.482
609	-46.5344	111.829	0.480186		90.6855	264.913
610	-46.5344	122.706	0.526891		90.8346	268.217
611	-20.1893	95.406	0.409668		90.9836	271.81
612	-3.72371	54.2921	0.233127		91.1326	280.746
613	-7.01684	89.5416	0.384487		91.2817	284.431
614	-0.430583	44.1341	0.18951		91.4307	289.086
615	12.7419	9.03169	0.0387816		91.5797	294.57
616	19.3282	3.17561	0.0136359		91.7288	295.119
617	22.6213	-2.54361	-0.0109221		91.8778	302.482
618	22.6213	10.3664	0.0445126		92.0268	302.68
619	25.9144	-2.16154	-0.00928155		92.1759	303.261
620	19.3282	-12.4296	-0.0533721		92.3249	304.737
621	9.4488	-5.42243	-0.0232836		92.4739	313.678
622	2.86254	-10.0032	-0.0429531		92.623	319.311
623	-7.01684	-37.893	-0.16271		92.772	325.845
624	-3.72371	-51.6679	-0.221859		92.921	335.05
625	-10.31	-89.6945	-0.385143		93.07	345.336
626	-23.4825	-57.0899	-0.245141		93.2191	347.9
627	-20.1893	-101.063	-0.433959		93.3681	348.046
628	-3.72371	-115.932	-0.497804		93.5171	402.831
629	9.4488	-127.363	-0.546891		93.6662	425.827
630	16.035	-122.237	-0.524878		93.8152	435.873
631	2.86254	-110.327	-0.473739		93.9642	460.415
632	-26.7756	-42.884	-0.184142		94.1133	467.39
633	-66.2931	-0.727912	-0.00312561		94.2623	467.522
634	-72.8794	20.8436	0.0895013		94.4113	468.4
635	-59.7069	6.83252	0.0293385		94.5604	474.89
636	-59.7069	-26.0036	-0.111658		94.7094	481.531
637	-33.3618	-17.3152	-0.0743505		94.8584	485.176
638	16.035	-39.9757	-0.171653		95.0075	487.09
639	55.5526	-95.4789	-0.409981		95.1565	490.315
640	72.0182	-124.765	-0.535734		95.3055	495.118
641	58.8457	-61.4055	-0.263672		95.4545	503.528
642	42.3801	-7.82047	-0.0335806		95.6036	509.758
643	35.7938	56.5516	0.242829		95.7526	511.425
644	-10.31	148.12	0.636019		95.9016	519.566
645	-66.2931	244.422	1.04953		96.0507	527.32
646	-86.0519	248.371	1.06649		96.1997	554.006
647	-76.1725	242.138	1.03973		96.3487	562.526
648	-53.1206	214.993	0.923166		96.4978	600.764
649	-39.9481	135.387	0.581343		96.6468	605.335
650	-36.655	109.657	0.47086		96.7958	620.581
651	9.4488	21.1462	0.0908005		96.9449	622.191
652	32.5007	-46.8674	-0.201246		97.0939	628.667
653	6.15567	0.750186	0.00322126		97.2429	654.053
654	16.035	47.7784	0.205158		97.392	683.098
655	35.7938	54.3688	0.233457		97.541	694.121
656	42.3801	118.449	0.508613		97.69	730.353
657	39.0869	141.37	0.607034		97.839	775.544
658	6.15567	163.25	0.700987		97.9881	782.511
659	32.5007	156.764	0.673137		98.1371	794.729
660	101.656	79.3668	0.340797		98.2861	803.661
661	114.829	62.5548	0.268607		98.4352	831.193
662	101.656	39.2186	0.168402		98.5842	835.938
663	68.7251	50.8201	0.218219		98.7332	855.326
664	65.4319	59.465	0.255339		98.8823	859.057
665	98.3632	-3.98762	-0.0171226		99.0313	882.319
666	118.122	-69.3091	-0.297609		99.1803	895.405
667	137.881	-36.1841	-0.155373		99.3294	900.721
668	160.933	-26.756	-0.114889		99.4784	932.434
669	174.105	31.6434	0.135875		99.6274	962.374
670	193.864	95.2223	0.408879		99.7765	973.965
671	197.157	105.325	0.452261		99.9255	1003.38

## Sheet: T11R
OUTPUT RIEPILOGO
Statistica della regressione
R multiplo	0.557326
R al quadrato	0.310613
R al quadrato corretto	0.309582
Errore standard	234.688
Osservazioni	671
ANALISI VARIANZA
	gdl	SQ	MQ	F	Significatività F
Regressione	1	1.66022e+07	1.66022e+07	301.427	5.09925e-56
Residuo	669	3.68476e+07	55078.7
Totale	670	5.34498e+07
	Coefficienti	Errore standard	Stat t	Valore di significatività	Inferiore 95%	Superiore 95%	Inferiore 95,0%	Superiore 95,0%
Intercetta	-69.5936	9.08655	-7.65896	6.58826e-14	-87.4352	-51.752	-87.4352	-51.752
Variabile X 1	45.3551	2.61237	17.3616	5.09925e-56	40.2256	50.4845	40.2256	50.4845
OUTPUT RESIDUI					OUTPUT DATI
Osservazione	Y prevista	Residui	Residui standard		Percentile	Y
1	21.1165	601.075	2.56307		0.0745156	-1116
2	24.3562	444.044	1.89347		0.223547	-753.101
3	37.3148	192.788	0.822079		0.372578	-693.42
4	59.9923	5.29373	0.0225733		0.52161	-680.518
5	79.4302	-71.8233	-0.306265		0.670641	-673.246
6	98.8681	-165.389	-0.705242		0.819672	-636.404
7	108.587	-210.961	-0.899571		0.968703	-627.463
8	95.6284	-124.614	-0.531374		1.11773	-626.42
9	85.9095	15.8819	0.0677228		1.26677	-625.505
10	150.702	133.728	0.570238		1.4158	-611.563
11	231.694	243.196	1.03702		1.56483	-605.907
12	296.487	357.567	1.52472		1.71386	-589.284
13	302.966	491.764	2.09695		1.86289	-575.009
14	277.049	605.27	2.58096		2.01192	-533.569
15	335.362	560.043	2.38811		2.16095	-528.574
16	406.635	452.422	1.9292		2.30999	-524.811
17	390.436	445.502	1.89969		2.45902	-519.492
18	309.445	466.099	1.98752		2.60805	-506.168
19	293.247	389.851	1.66239		2.75708	-504.642
20	374.238	231.097	0.985432		2.90611	-500.462
21	432.552	168.212	0.717281		3.05514	-498.064
22	396.916	165.61	0.706186		3.20417	-496.061
23	351.561	151.967	0.648012		3.3532	-493.52
24	325.643	141.746	0.604428		3.50224	-479.9
25	332.123	135.4	0.577364		3.65127	-470.678
26	277.049	158.824	0.677251		3.8003	-463.357
27	131.265	271.566	1.158		3.94933	-458.847
28	53.513	272.332	1.16127		4.09836	-450.592
29	47.0337	184.82	0.7881		4.24739	-449.426
30	27.5958	116.77	0.497925		4.39642	-445.569
31	4.9183	69.8228	0.297735		4.54545	-445.159
32	-24.2385	-21.2098	-0.0904417		4.69449	-443.394
33	-46.9161	-40.7351	-0.173701		4.84352	-435.669
34	-37.1971	-86.5654	-0.369128		4.99255	-435.481
35	-46.9161	-137.49	-0.586277		5.14158	-434.171
36	-72.8332	-105.197	-0.448575		5.29061	-432.609
37	-118.188	-61.0976	-0.26053		5.43964	-429.937
38	-170.023	-25.8577	-0.110261		5.58867	-425.732
39	-176.502	14.0115	0.0597471		5.7377	-425.284
40	-170.023	13.2225	0.0563827		5.88674	-424.907
41	-166.783	-7.62975	-0.0325344		6.03577	-422.855
42	-147.345	-38.2996	-0.163315		6.1848	-421.916
43	-134.387	-57.0599	-0.243312		6.33383	-419.23
44	-114.949	-100.958	-0.430499		6.48286	-418.728
45	-89.0315	-165.672	-0.70645		6.63189	-417.478
46	-157.064	-188.599	-0.804215		6.78092	-416.354
47	-283.41	-109.222	-0.465739		6.92996	-415.515
48	-374.12	-5.44363	-0.0232125		7.07899	-412.401
49	-422.715	27.9262	0.119082		7.22802	-410.411
50	-484.268	58.5365	0.249608		7.37705	-407.461
51	-555.541	130.634	0.557044		7.52608	-406.345
52	-607.375	191.021	0.814543		7.67511	-406.271
53	-565.26	173.204	0.738566		7.82414	-404.247
54	-438.913	50.0955	0.213615		7.97317	-402.333
55	-357.922	-52.4889	-0.223821		8.12221	-402.01
56	-328.765	-77.58	-0.330813		8.27124	-401.822
57	-280.171	-112.239	-0.478603		8.42027	-401.154
58	-221.857	-162.865	-0.694483		8.5693	-400.984
59	-182.981	-175.085	-0.746587		8.71833	-400.838
60	-150.585	-178.778	-0.762337		8.86736	-400.534
61	-144.105	-176.079	-0.750826		9.01639	-399.416
62	-131.147	-210.683	-0.898384		9.16542	-399.313
63	-118.188	-217.166	-0.92603		9.31446	-399.238
64	-127.907	-207.595	-0.885216		9.46349	-398.563
65	-118.188	-192.845	-0.82232		9.61252	-397.32
66	-105.23	-228.437	-0.974091		9.76155	-396.512
67	-121.428	-247.037	-1.0534		9.91058	-394.996
68	-134.387	-230.172	-0.981487		10.0596	-394.789
69	-134.387	-206.834	-0.88197		10.2086	-392.749
70	-131.147	-221.26	-0.943487		10.3577	-392.632
71	-134.387	-238.327	-1.01626		10.5067	-392.41
72	-144.105	-258.228	-1.10112		10.6557	-392.056
73	-160.304	-247.157	-1.05391		10.8048	-391.7
74	-163.543	-237.44	-1.01248		10.9538	-391.695
75	-153.824	-268.091	-1.14318		11.1028	-388.818
76	-160.304	-273.867	-1.16781		11.2519	-388.259
77	-147.345	-282.592	-1.20502		11.4009	-386.249
78	-111.709	-287.707	-1.22683		11.5499	-385.683
79	-108.469	-295.778	-1.26124		11.699	-385.295
80	-101.99	-274.952	-1.17244		11.848	-384.878
81	-89.0315	-270.694	-1.15428		11.997	-384.722
82	-95.5108	-269.196	-1.14789		12.1461	-380.674
83	-92.2711	-279.985	-1.1939		12.2951	-379.564
84	-124.668	-220.304	-0.939412		12.4441	-376.942
85	-157.064	-179.45	-0.765201		12.5931	-374.081
86	-137.626	-178.576	-0.761475		12.7422	-373.503
87	-124.668	-226.658	-0.966505		12.8912	-372.714
88	-124.668	-236.609	-1.00893		13.0402	-372.552
89	-118.188	-232.581	-0.991762		13.1893	-372.256
90	-121.428	-222.689	-0.94958		13.3383	-370.746
91	-111.709	-259.037	-1.10457		13.4873	-368.491
92	-98.7504	-287.499	-1.22594		13.6364	-368.465
93	-98.7504	-300.487	-1.28132		13.7854	-366.996
94	-95.5108	-303.052	-1.29226		13.9344	-364.706
95	-121.428	-266.831	-1.13781		14.0835	-364.558
96	-147.345	-237.95	-1.01465		14.2325	-364.359
97	-137.626	-274.775	-1.17168		14.3815	-361.276
98	-127.907	-273.247	-1.16517		14.5306	-360.641
99	-124.668	-274.645	-1.17113		14.6796	-360.267
100	-124.668	-320.491	-1.36662		14.8286	-359.725
101	-118.188	-386.454	-1.6479		14.9776	-358.066
102	-82.5522	-492.456	-2.09991		15.1267	-355.077
103	-108.469	-517.951	-2.20862		15.2757	-355.038
104	-186.221	-419.686	-1.78961		15.4247	-352.407
105	-221.857	-414.547	-1.76769		15.5738	-351.326
106	-234.816	-458.604	-1.95556		15.7228	-350.769
107	-234.816	-445.702	-1.90054		15.8718	-349.424
108	-234.816	-438.431	-1.86953		16.0209	-348.995
109	-238.055	-387.45	-1.65215		16.1699	-346.307
110	-186.221	-425.342	-1.81372		16.3189	-345.663
111	-111.709	-515.754	-2.19925		16.468	-344.972
112	-82.5522	-506.732	-2.16078		16.617	-344.117
113	-76.0729	-448.738	-1.91349		16.766	-343.927
114	-79.3125	-454.256	-1.93702		16.9151	-342.528
115	-82.5522	-415.512	-1.7718		17.0641	-342.413
116	-82.5522	-410.968	-1.75243		17.2131	-342.18
117	-79.3125	-353.296	-1.50651		17.3621	-341.83
118	-72.8332	-318.862	-1.35967		17.5112	-341.22
119	-66.3539	-314.321	-1.34031		17.6602	-339.824
120	-59.8746	-359.356	-1.53235		17.8092	-339.252
121	-56.635	-338.361	-1.44282		17.9583	-336.514
122	-56.635	-366.22	-1.56162		18.1073	-335.502
123	-59.8746	-403.483	-1.72051		18.2563	-335.355
124	-69.5936	-430.868	-1.83729		18.4054	-333.667
125	-82.5522	-436.94	-1.86318		18.5544	-333.005
126	-89.0315	-439.542	-1.87428		18.7034	-331.665
127	-92.2711	-387.629	-1.65291		18.8525	-329.363
128	-95.5108	-375.167	-1.59977		19.0015	-322.652
129	-95.5108	-363.336	-1.54932		19.1505	-321.666
130	-92.2711	-333.013	-1.42002		19.2996	-320.184
131	-85.7918	-329.723	-1.40599		19.4486	-317.524
132	-79.3125	-280.954	-1.19803		19.5976	-316.599
133	-76.0729	-278.966	-1.18955		19.7466	-316.202
134	-72.8332	-300.67	-1.2821		19.8957	-315.983
135	-69.5936	-285.483	-1.21734		20.0447	-315.69
136	-69.5936	-225.102	-0.95987		20.1937	-312.133
137	-69.5936	-165.425	-0.705397		20.3428	-311.033
138	-69.5936	-97.7139	-0.416667		20.4918	-310.41
139	-69.5936	-106.384	-0.453639		20.6408	-309.053
140	-69.5936	-79.6628	-0.339694		20.7899	-305.784
141	-69.5936	-56.3847	-0.240433		20.9389	-303.054
142	-69.5936	-39.846	-0.16991		21.0879	-295.077
143	-69.5936	-35.3032	-0.150538		21.237	-294.696
144	-69.5936	-44.8705	-0.191335		21.386	-291.433
145	-69.5936	-72.6661	-0.309859		21.535	-283.614
146	-72.8332	-86.2056	-0.367594		21.6841	-283.034
147	-79.3125	-122.878	-0.523971		21.8331	-281.587
148	-79.3125	-109.639	-0.467517		21.9821	-280.677
149	-76.0729	-91.6343	-0.390743		22.1311	-274.658
150	-76.0729	-102.272	-0.436103		22.2802	-273.339
151	-76.0729	-123.269	-0.52564		22.4292	-269.637
152	-76.0729	-125.236	-0.534024		22.5782	-269.427
153	-69.5936	-86.3568	-0.368239		22.7273	-269.152
154	-59.8746	-52.5684	-0.22416		22.8763	-268.225
155	-59.8746	-31.4563	-0.134135		23.0253	-267.904
156	-63.1143	-4.49462	-0.0191658		23.1744	-267.768
157	-63.1143	55.0235	0.234628		23.3234	-263.907
158	-63.1143	104.063	0.443741		23.4724	-261.578
159	-63.1143	137.37	0.585766		23.6215	-259.502
160	-76.0729	145.955	0.622375		23.7705	-257.645
161	-89.0315	172.91	0.737315		23.9195	-254.703
162	-89.0315	174.599	0.744519		24.0686	-253.439
163	-89.0315	141.673	0.604117		24.2176	-250.35
164	-89.0315	121.885	0.519735		24.3666	-249.434
165	-89.0315	77.6625	0.331165		24.5156	-242.791
166	-89.0315	26.2012	0.111726		24.6647	-242.636
167	-79.3125	-23.8202	-0.101573		24.8137	-240.071
168	-69.5936	-33.5057	-0.142873		24.9627	-237.401
169	-69.5936	-33.6181	-0.143352		25.1118	-235.019
170	-69.5936	-40.2937	-0.171818		25.2608	-233.466
171	-63.1143	-64.9571	-0.276987		25.4098	-228.407
172	-59.8746	-30.0139	-0.127984		25.5589	-226.608
173	-63.1143	-5.89827	-0.0251511		25.7079	-226.523
174	-59.8746	-1.52336	-0.00649583		25.8569	-224.088
175	-53.3954	10.3739	0.044236		26.006	-223.145
176	-50.1557	-6.02327	-0.0256841		26.155	-222.731
177	-50.1557	-16.9751	-0.0723843		26.304	-222.539
178	-50.1557	-20.1754	-0.086031		26.4531	-222.069
179	-50.1557	-39.181	-0.167074		26.6021	-220.646
180	-53.3954	-23.4131	-0.0998369		26.7511	-215.906
181	-59.8746	28.1354	0.119974		26.9001	-215.862
182	-66.3539	1.46004	0.00622584		27.0492	-215.456
183	-69.5936	-0.699617	-0.00298327		27.1982	-207.244
184	-53.3954	-13.9429	-0.0594546		27.3472	-207.083
185	-37.1971	-45.3535	-0.193394		27.4963	-203.903
186	-30.7178	-79.6262	-0.339538		27.6453	-203.364
187	-20.9989	-106.191	-0.452814		27.7943	-203.244
188	-14.5196	-141.925	-0.605189		27.9434	-202.191
189	-11.2799	-131.689	-0.561541		28.0924	-201.309
190	-17.7592	-109.073	-0.465103		28.2414	-200.19
191	-37.1971	-76.0216	-0.324168		28.3905	-200.181
192	-40.4368	-52.2757	-0.222912		28.5395	-199.592
193	-30.7178	6.03112	0.0257176		28.6885	-199.342
194	-17.7592	26.1264	0.111407		28.8376	-195.88
195	4.9183	5.1908	0.0221344		28.9866	-191.446
196	17.8769	-50.6016	-0.215773		29.1356	-189.672
197	37.3148	-71.7203	-0.305826		29.2846	-188.952
198	53.513	-64.8514	-0.276536		29.4337	-185.645
199	34.0751	3.49456	0.0149013		29.5827	-184.406
200	21.1165	-13.6029	-0.0580048		29.7317	-184.124
201	24.3562	-28.9194	-0.123317		29.8808	-183.734
202	21.1165	17.0779	0.072823		30.0298	-182.315
203	24.3562	46.2918	0.197395		30.1788	-181.991
204	24.3562	39.789	0.169666		30.3279	-179.286
205	17.8769	26.0032	0.110882		30.4769	-178.353
206	11.3976	-5.03706	-0.0214788		30.6259	-178.345
207	1.67865	-0.840885	-0.00358566		30.775	-178.03
208	-14.5196	32.8357	0.140017		30.924	-177.737
209	-50.1557	26.9128	0.11476		31.073	-175.978
210	-69.5936	14.0941	0.0600992		31.2221	-175.593
211	-46.9161	-57.1653	-0.243762		31.3711	-174.413
212	-24.2385	-76.5802	-0.326549		31.5201	-171.018
213	-11.2799	-72.2226	-0.307968		31.6692	-169.535
214	30.8355	-118.41	-0.504918		31.8182	-168.574
215	95.6284	-233.781	-0.996878		31.9672	-168.361
216	153.942	-283.831	-1.2103		32.1162	-167.707
217	176.62	-295.748	-1.26111		32.2653	-167.307
218	163.661	-264.205	-1.12661		32.4143	-164.627
219	176.62	-271.957	-1.15967		32.5633	-162.49
220	196.058	-292.056	-1.24537		32.7124	-160.132
221	160.421	-248.742	-1.06068		32.8614	-160.086
222	134.504	-188.754	-0.804875		33.0104	-159.039
223	166.901	-177.816	-0.758235		33.1595	-156.8
224	202.537	-169.954	-0.724711		33.3085	-156.444
225	205.776	-151.109	-0.64435		33.4575	-155.95
226	183.099	-118.171	-0.503901		33.6066	-152.228
227	189.578	-117.772	-0.5022		33.7556	-149.563
228	221.975	-106.173	-0.45274		33.9046	-149.256
229	234.933	-99.8041	-0.42558		34.0537	-148.936
230	221.975	-144.446	-0.61594		34.2027	-145.426
231	189.578	-96.068	-0.409649		34.3517	-143.35
232	170.14	-51.6692	-0.220325		34.5007	-142.969
233	179.859	8.2645	0.0352411		34.6498	-142.26
234	192.818	35.5788	0.151713		34.7988	-139.186
235	189.578	82.2323	0.350651		34.9478	-138.153
236	144.223	203.677	0.868511		35.0969	-137.545
237	118.306	342.11	1.45881		35.2459	-136.684
238	196.058	294.257	1.25476		35.3949	-136.233
239	270.569	224.549	0.957511		35.544	-132.727
240	296.487	185.045	0.789058		35.693	-131.854
241	299.726	187.364	0.798949		35.842	-129.889
242	277.049	234.376	0.999416		35.9911	-129.557
243	267.33	242.428	1.03375		36.1401	-129.386
244	293.247	226.319	0.965058		36.2891	-128.938
245	247.892	306.114	1.30532		36.4382	-128.476
246	173.38	447.201	1.90693		36.5872	-128.071
247	134.504	559.617	2.38629		36.7362	-127.19
248	131.265	651.246	2.77701		36.8852	-126.832
249	166.901	664.292	2.83264		37.0343	-125.978
250	183.099	717.622	3.06005		37.1833	-123.808
251	228.454	733.92	3.12955		37.3323	-123.763
252	299.726	703.651	3.00048		37.4814	-121.252
253	361.28	612.685	2.61258		37.6304	-121.062
254	406.635	525.799	2.24209		37.7794	-119.655
255	387.197	468.129	1.99617		37.9285	-119.128
256	348.321	455.341	1.94164		38.0775	-117.914
257	325.643	404.709	1.72574		38.2265	-117.766
258	234.933	393.734	1.67894		38.3756	-117.555
259	150.702	376.618	1.60596		38.5246	-116.199
260	105.347	379.828	1.61965		38.6736	-114.499
261	63.232	362.595	1.54616		38.8227	-114.464
262	50.2734	297.772	1.26975		38.9717	-113.219
263	43.7941	259.467	1.10641		39.1207	-112.443
264	30.8355	179.291	0.764525		39.2697	-110.344
265	1.67865	128.526	0.548054		39.4188	-109.887
266	-43.6764	148.482	0.633151		39.5678	-109.44
267	-27.4782	114.928	0.49007		39.7168	-108.745
268	-14.5196	66.3268	0.282828		39.8659	-107.995
269	-76.0729	76.3785	0.325689		40.0149	-107.465
270	-140.866	49.4741	0.210965		40.1639	-106.749
271	-150.585	47.1565	0.201082		40.313	-106.202
272	-137.626	45.3917	0.193557		40.462	-106.056
273	-131.147	30.1123	0.128404		40.611	-105.799
274	-176.502	38.957	0.166119		40.7601	-104.897
275	-218.617	58.5314	0.249587		40.9091	-104.081
276	-176.502	60.3032	0.257142		41.0581	-103.428
277	-105.23	9.47486	0.0404022		41.2072	-103.212
278	-43.6764	-20.2371	-0.0862941		41.3562	-103.133
279	-111.709	88.6665	0.378087		41.5052	-103.099
280	-254.254	205.926	0.878099		41.6542	-102.374
281	-280.171	230.31	0.982077		41.8033	-101.538
282	-254.254	200.526	0.855075		41.9523	-101.275
283	-263.972	163.541	0.697362		42.1013	-101.035
284	-283.41	162.348	0.692278		42.2504	-100.819
285	-312.567	163.631	0.697749		42.3994	-100.693
286	-293.129	92.9395	0.396308		42.5484	-100.544
287	-225.097	9.23503	0.0393796		42.6975	-100.432
288	-189.461	-33.2703	-0.14187		42.8465	-100.004
289	-192.7	-31.3879	-0.133843		42.9955	-98.8801
290	-163.543	-59.6012	-0.254148		43.1446	-96.7024
291	-114.949	-118.517	-0.505376		43.2936	-95.9981
292	-85.7918	-163.642	-0.697793		43.4426	-95.7549
293	-27.4782	-234.1	-0.998238		43.5917	-95.3378
294	27.5958	-295.5	-1.26006		43.7407	-93.5948
295	17.8769	-298.554	-1.27308		43.8897	-92.7125
296	11.3976	-302.83	-1.29131		44.0387	-92.2345
297	37.3148	-306.952	-1.30889		44.1878	-91.3917
298	14.6372	-241.16	-1.02834		44.3368	-91.331
299	-8.04029	-265.299	-1.13128		44.4858	-89.8885
300	-24.2385	-291.452	-1.24279		44.6349	-89.3367
301	-50.1557	-267.368	-1.1401		44.7839	-88.321
302	-37.1971	-231.955	-0.989092		44.9329	-87.6511
303	-33.9575	-203.444	-0.867514		45.082	-87.5744
304	-72.8332	-142.623	-0.608166		45.231	-87.2451
305	-40.4368	-181.632	-0.774507		45.38	-86.8145
306	-14.5196	-1101.48	-4.6969		45.5291	-85.7105
307	-1.56099	-751.54	-3.20468		45.6781	-85.08
308	11.3976	-517.566	-2.20698		45.8271	-83.5025
309	-95.5108	-353.915	-1.50915		45.9762	-82.5506
310	-150.585	-246.735	-1.05212		46.1252	-81.9178
311	-179.742	-192.81	-0.822171		46.2742	-80.9748
312	-234.816	-157.933	-0.67345		46.4232	-80.5723
313	-176.502	-23.09	-0.0984592		46.5723	-80.569
314	-157.064	13.7145	0.0584806		46.7213	-80.3686
315	-218.617	50.0438	0.213394		46.8703	-79.1247
316	-199.179	16.865	0.0719149		47.0194	-78.8462
317	-150.585	-27.7682	-0.118408		47.1684	-77.5778
318	-111.709	-21.0184	-0.0896258		47.3174	-76.8084
319	-111.709	-24.9745	-0.106495		47.4665	-75.0737
320	-192.7	14.9627	0.0638033		47.6155	-74.8092
321	-231.576	4.96825	0.0211854		47.7645	-71.069
322	-157.064	-100.58	-0.42889		47.9136	-70.5646
323	-56.635	-224.952	-0.959229		48.0626	-70.3311
324	-40.4368	-268.616	-1.14542		48.2116	-70.2932
325	-72.8332	-269.347	-1.14853		48.3607	-69.6596
326	-79.3125	-263.101	-1.1219		48.5097	-69.0126
327	-72.8332	-291.526	-1.24311		48.6587	-67.6089
328	-46.9161	-299.391	-1.27665		48.8077	-67.3382
329	-63.1143	-285.88	-1.21904		48.9568	-67.1308
330	-134.387	-176.023	-0.75059		49.1058	-67.021
331	-176.502	-146.15	-0.623206		49.2548	-66.5206
332	-163.543	-152.439	-0.650025		49.4039	-65.6166
333	-173.262	-138.87	-0.592164		49.5529	-64.8939
334	-186.221	-153.031	-0.652547		49.7019	-64.4791
335	-189.461	-143.544	-0.612094		49.851	-63.9135
336	-199.179	-167.817	-0.715595		50	-63.1985
337	-182.981	-223.29	-0.952142		50.149	-62.8303
338	-173.262	-227.576	-0.970418		50.2981	-61.398
339	-166.783	-218.095	-0.92999		50.4471	-61.1507
340	-131.147	-260.553	-1.11104		50.5961	-59.0205
341	-144.105	-257.904	-1.09974		50.7452	-58.3493
342	-176.502	-258.979	-1.10433		50.8942	-57.724
343	-186.221	-214.313	-0.913863		51.0432	-57.5829
344	-218.617	-198.861	-0.847973		51.1923	-56.3514
345	-231.576	-211.818	-0.903223		51.3413	-56.179
346	-241.295	-254.766	-1.08636		51.4903	-55.7976
347	-241.295	-209.297	-0.892476		51.6393	-55.4995
348	-218.617	-226.951	-0.967755		51.7884	-55.3916
349	-215.378	-186.444	-0.795025		51.9374	-55.2713
350	-186.221	-249.449	-1.06369		52.0864	-54.5688
351	-124.668	-294.06	-1.25392		52.2355	-54.4301
352	-131.147	-265.365	-1.13156		52.3845	-54.2497
353	-153.824	-220.256	-0.939206		52.5335	-53.7272
354	-176.502	-209.181	-0.891978		52.6826	-53.3622
355	-170.023	-190.619	-0.812826		52.8316	-52.8743
356	-111.709	-256.782	-1.09496		52.9806	-52.7467
357	-46.9161	-295.612	-1.26054		53.1297	-52.5354
358	8.15795	-311.212	-1.32705		53.2787	-52.0357
359	76.1905	-407.855	-1.73916		53.4277	-50.747
360	115.066	-431.665	-1.84069		53.5768	-50.677
361	102.108	-385.142	-1.6423		53.7258	-49.8606
362	115.066	-374.568	-1.59721		53.8748	-49.4134
363	140.983	-404.891	-1.72652		54.0238	-49.0684
364	140.983	-383.619	-1.63581		54.1729	-48.3276
365	82.6698	-289.914	-1.23624		54.3219	-48.0343
366	56.7527	-232.345	-0.990756		54.4709	-47.4875
367	118.306	-300.297	-1.28051		54.62	-47.4717
368	173.38	-395.919	-1.68826		54.769	-45.6252
369	186.339	-454.106	-1.93638		54.918	-45.4483
370	166.901	-441.559	-1.88287		55.0671	-44.9098
371	131.265	-437.049	-1.86364		55.2161	-44.3488
372	157.182	-506.606	-2.16024		55.3651	-43.3078
373	186.339	-530.265	-2.26113		55.5142	-43.0214
374	153.942	-475.608	-2.02806		55.6632	-41.2629
375	166.901	-450.515	-1.92106		55.8122	-40.1108
376	221.975	-462.046	-1.97024		55.9613	-39.9263
377	254.371	-454.552	-1.93828		56.1103	-37.435
378	273.809	-388.308	-1.65581		56.2593	-34.8672
379	286.768	-364.345	-1.55362		56.4083	-34.4727
380	280.288	-339.309	-1.44686		56.5574	-34.4056
381	277.049	-324.52	-1.3838		56.7064	-32.9443
382	267.33	-316.743	-1.35064		56.8554	-32.7247
383	215.495	-241.563	-1.03006		57.0045	-31.7392
384	163.661	-180.716	-0.770599		57.1535	-30.9512
385	105.347	-163.071	-0.695361		57.3025	-30.8068
386	21.1165	-55.5892	-0.237041		57.4516	-28.9858
387	4.9183	-0.852572	-0.0036355		57.6006	-28.9322
388	72.9509	-94.117	-0.401329		57.7496	-27.8663
389	89.1491	-77.4294	-0.330171		57.8987	-27.5988
390	50.2734	-7.38673	-0.0314982		58.0477	-26.7796
391	37.3148	15.5234	0.0661941		58.1967	-26.068
392	21.1165	79.2316	0.337856		58.3458	-24.6867
393	30.8355	45.6164	0.194515		58.4948	-23.9406
394	-30.7178	95.3563	0.406614		58.6438	-23.2429
395	-114.949	167.774	0.715413		58.7928	-23.0425
396	-82.5522	192.449	0.820632		58.9419	-21.1661
397	-63.1143	234.51	0.999984		59.0909	-20.7535
398	-82.5522	267.386	1.14017		59.2399	-18.543
399	-30.7178	236.66	1.00916		59.389	-17.0545
400	-1.56099	175.348	0.747709		59.538	-16.3411
401	-8.04029	162.459	0.69275		59.687	-16.2878
402	-27.4782	172.245	0.734477		59.8361	-16.0328
403	-140.866	287.862	1.22749		59.9851	-15.8695
404	-221.857	288.238	1.22909		60.1341	-14.3667
405	-280.171	316.658	1.35028		60.2832	-13.8827
406	-403.277	412.811	1.76029		60.4322	-13.8517
407	-435.674	406.742	1.73441		60.5812	-11.369
408	-390.319	350.208	1.49334		60.7303	-11.3383
409	-406.517	392.665	1.67438		60.8793	-10.9155
410	-380.6	334.975	1.42838		61.0283	-8.09085
411	-332.005	231.312	0.986348		61.1773	-7.81595
412	-312.567	128.443	0.547699		61.3264	-7.53574
413	-273.691	30.9003	0.131763		61.4754	-7.14063
414	-309.328	119.656	0.510231		61.6244	-6.90853
415	-377.36	206.342	0.879872		61.7735	-6.89726
416	-403.277	182.631	0.778766		61.9225	-5.97849
417	-445.393	191.953	0.818518		62.0715	-4.56321
418	-448.632	245.388	1.04637		62.2206	-2.55981
419	-400.038	192.955	0.822788		62.3696	0.305591
420	-354.683	185.148	0.789498		62.5186	0.83777
421	-289.89	86.5257	0.368959		62.6677	2.90398
422	-189.461	-14.4427	-0.061586		62.8167	3.95232
423	-114.949	-45.1829	-0.192667		62.9657	4.02637
424	-89.0315	-34.7763	-0.148291		63.1148	4.06573
425	-95.5108	20.7016	0.0882748		63.2638	6.36054
426	-137.626	123.744	0.527661		63.4128	6.89855
427	-189.461	234.108	0.998273		63.5618	6.90586
428	-241.295	294.531	1.25592		63.7109	7.51365
429	-309.328	373.502	1.59267		63.8599	7.60689
430	-335.245	402.543	1.71651		64.0089	8.36718
431	-296.369	358.26	1.52767		64.158	9.53412
432	-280.171	273.262	1.16523		64.307	10.1091
433	-309.328	271.892	1.15939		64.456	10.2575
434	-289.89	209.321	0.892575		64.6051	11.0283
435	-238.055	188.987	0.805869		64.7541	11.7198
436	-228.336	197.385	0.84168		64.9031	16.5448
437	-276.931	222.362	0.948186		65.0522	17.0383
438	-328.765	265.567	1.13242		65.2012	18.3162
439	-338.484	307.678	1.31198		65.3502	20.0777
440	-302.848	286.815	1.22302		65.4993	21.7736
441	-293.129	236.778	1.00966		65.6483	22.5038
442	-338.484	241.782	1.031		65.7973	23.7529
443	-364.402	234.845	1.00141		65.9463	24.3363
444	-348.203	267.835	1.14209		66.0954	24.7004
445	-335.245	227.25	0.969027		66.2444	27.0748
446	-361.162	231.776	0.988328		66.3934	27.8839
447	-354.683	236.917	1.01025		66.5425	28.9297
448	-309.328	203.272	0.866781		66.6915	29.963
449	-280.171	162.615	0.693417		66.8405	30.595
450	-270.452	169.177	0.721397		66.9896	32.0404
451	-263.972	165.092	0.703979		67.1386	32.3226
452	-251.014	195.216	0.832432		67.2876	32.3314
453	-228.336	174.974	0.746116		67.4367	32.358
454	-260.733	195.116	0.832005		67.5857	32.5173
455	-306.088	258.6	1.10271		67.7347	32.5826
456	-270.452	249.698	1.06475		67.8838	32.8533
457	-234.816	218.946	0.93362		68.0328	32.9877
458	-228.336	180.302	0.768835		68.1818	34.5596
459	-234.816	180.386	0.769191		68.3308	35.4985
460	-254.254	175.129	0.746776		68.4799	36.0181
461	-225.097	208.756	0.890165		68.6289	36.4878
462	-199.179	182.892	0.779878		68.7779	37.5697
463	-228.336	157.267	0.670612		68.927	38.1945
464	-241.295	159.377	0.679608		69.076	40.1029
465	-234.816	148.001	0.631099		69.225	40.9489
466	-218.617	117.079	0.499244		69.3741	40.9961
467	-195.94	67.0023	0.285708		69.5231	42.8648
468	-176.502	-91.7233	-0.391122		69.6721	42.8866
469	-150.585	-189.239	-0.806945		69.8212	43.7036
470	-124.668	-170.409	-0.726652		69.9702	43.8801
471	-134.387	-135.041	-0.575833		70.1192	44.6477
472	-166.783	-83.5665	-0.35634		70.2683	45.1968
473	-189.461	-38.9469	-0.166075		70.4173	47.9274
474	-202.419	50.1914	0.214024		70.5663	48.8129
475	-205.659	161.31	0.68785		70.7154	50.5684
476	-221.857	257.356	1.0974		70.8644	50.9051
477	-241.295	273.618	1.16675		71.0134	51.7405
478	-228.336	286.059	1.2198		71.1624	51.8072
479	-205.659	296.549	1.26453		71.3115	52.6419
480	-199.179	287.89	1.22761		71.4605	52.825
481	-195.94	277.488	1.18325		71.6095	52.8382
482	-199.179	231.538	0.987311		71.7586	53.2361
483	-202.419	227.12	0.968472		71.9076	54.6678
484	-199.179	250.92	1.06996		72.0566	55.5442
485	-182.981	211.911	0.903621		72.2057	55.7546
486	-163.543	130.599	0.556894		72.3547	56.6661
487	-153.824	89.3453	0.380982		72.5037	57.7223
488	-144.105	37.3565	0.159294		72.6528	60.4231
489	-131.147	37.5521	0.160128		72.8018	61.891
490	-108.469	-23.3849	-0.0997168		72.9508	63.8135
491	-89.0315	-94.7025	-0.403826		73.0999	64.1452
492	-82.5522	-85.8086	-0.365901		73.2489	64.1743
493	-79.3125	-85.3147	-0.363795		73.3979	64.6385
494	-69.5936	-79.9693	-0.341001		73.5469	64.9274
495	-53.3954	-92.0305	-0.392432		73.696	65.286
496	-46.9161	-92.2701	-0.393454		73.845	65.2861
497	-50.1557	-86.0775	-0.367047		73.994	65.2942
498	-46.9161	-40.329	-0.171969		74.1431	66.3806
499	-40.4368	-88.039	-0.375412		74.2921	67.2988
500	-30.7178	-27.6315	-0.117825		74.4411	68.6009
501	-27.4782	0.69856	0.00297877		74.5902	69.4019
502	-33.9575	27.0602	0.115389		74.7392	69.8824
503	-30.7178	60.6808	0.258752		74.8882	70.648
504	-20.9989	102.273	0.436108		75.0373	71.3059
505	-11.2799	90.6604	0.38659		75.1863	71.8057
506	8.15795	134.007	0.571426		75.3353	73.0018
507	17.8769	120.294	0.51295		75.4844	74.2556
508	17.8769	94.688	0.403764		75.6334	74.7411
509	21.1165	111.82	0.476819		75.7824	75.2166
510	24.3562	128.983	0.550004		75.9314	76.1712
511	27.5958	117.55	0.50125		76.0805	76.4519
512	24.3562	133.801	0.570546		76.2295	77.152
513	8.15795	127.603	0.54412		76.3785	77.5287
514	-8.04029	111.023	0.473418		76.5276	78.4613
515	-14.5196	213.433	0.91011		76.6766	79.3804
516	1.67865	208.696	0.889911		76.8256	81.2742
517	17.8769	213.544	0.910584		76.9747	81.5483
518	17.8769	235.06	1.00233		77.1237	82.3282
519	17.8769	277.242	1.1822		77.2727	82.5248
520	17.8769	301.434	1.28536		77.4218	82.969
521	17.8769	284.804	1.21445		77.5708	83.8787
522	14.6372	224.952	0.959228		77.7198	85.568
523	-1.56099	282.307	1.2038		77.8689	87.4496
524	-33.9575	282.706	1.2055		78.0179	88.613
525	-63.1143	302.272	1.28893		78.1669	88.7101
526	-76.0729	295.629	1.26061		78.3159	89.3673
527	-76.0729	313.831	1.33823		78.465	90.1626
528	-69.5936	332.075	1.41602		78.614	90.8904
529	-59.8746	276.578	1.17937		78.763	92.3454
530	-72.8332	272.417	1.16163		78.9121	93.5102
531	-72.8332	251.654	1.07309		79.0611	94.3756
532	-56.635	236.259	1.00744		79.2101	95.4387
533	-56.635	222.684	0.949558		79.3592	100.348
534	-53.3954	210.752	0.898679		79.5082	101.697
535	-50.1557	224.24	0.956192		79.6572	101.791
536	-50.1557	318.373	1.35759		79.8063	102.948
537	-50.1557	344.726	1.46996		79.9553	102.983
538	-46.9161	392.252	1.67262		80.1043	104.806
539	-40.4368	375.487	1.60113		80.2534	105.714
540	-56.635	370.313	1.57907		80.4024	109.897
541	-82.5522	387.29	1.65146		80.5514	112.565
542	-98.7504	363.664	1.55072		80.7004	112.597
543	-118.188	306.43	1.30666		80.8495	114.469
544	-118.188	238.88	1.01862		80.9985	115.801
545	-118.188	173.733	0.740822		81.1475	115.804
546	-121.428	177.183	0.755534		81.2966	118.471
547	-118.188	201.157	0.857765		81.4456	119.205
548	-127.907	178.812	0.762483		81.5946	119.28
549	-121.428	153.468	0.654412		81.7437	119.545
550	-92.2711	133.267	0.568272		81.8927	120.691
551	-72.8332	112.936	0.481577		82.0417	121.464
552	-72.8332	89.8715	0.383226		82.1908	124.124
553	-89.0315	99.289	0.423383		82.3398	124.897
554	-92.2711	84.4552	0.36013		82.4888	130.205
555	-82.5522	93.5804	0.399041		82.6379	132.937
556	-79.3125	103.649	0.441974		82.7869	134.177
557	-85.7918	88.6958	0.378212		82.9359	135.129
558	-108.469	125.014	0.533079		83.0849	135.761
559	-124.668	195.973	0.835661		83.234	137.81
560	-124.668	213.281	0.909461		83.383	138.17
561	-105.23	183.691	0.783286		83.532	140.875
562	-92.2711	148.937	0.635091		83.6811	142.165
563	-92.2711	160.872	0.685983		83.8301	144.366
564	-79.3125	182.261	0.777189		83.9791	144.766
565	-59.8746	174.344	0.743428		84.1282	145.146
566	-46.9161	136.283	0.581133		84.2772	146.997
567	-27.4782	96.88	0.413111		84.4262	152.647
568	-20.9989	140.279	0.598171		84.5753	153.339
569	-40.4368	164.561	0.701712		84.7243	154.419
570	-66.3539	178.951	0.763074		84.8733	157.357
571	-82.5522	204.016	0.869956		85.0224	158.157
572	-82.5522	201.757	0.860321		85.1714	160.829
573	-76.0729	191.877	0.818192		85.3204	161.872
574	-82.5522	235.199	1.00292		85.4694	162.319
575	-101.99	207.705	0.885684		85.6185	165.965
576	-98.7504	181.079	0.772147		85.7675	166.049
577	-82.5522	142.975	0.609669		85.9165	169.406
578	-92.2711	135.136	0.57624		86.0656	171.395
579	-108.469	135.544	0.577981		86.2146	173.787
580	-118.188	146.072	0.622874		86.3636	174.084
581	-121.428	115.449	0.492294		86.5127	177.384
582	-101.99	83.4471	0.355831		86.6617	178.129
583	-82.5522	47.685	0.203336		86.8107	178.821
584	-79.3125	51.4462	0.219375		86.9598	179.624
585	-79.3125	8.74795	0.0373026		87.1088	180.457
586	-82.5522	7.47849	0.0318894		87.2578	181.023
587	-76.0729	-4.90194	-0.0209026		87.4069	184.834
588	-69.5936	-39.1512	-0.166947		87.5559	188.124
589	-72.8332	15.2503	0.0650296		87.7049	188.242
590	-72.8332	17.5619	0.0748866		87.8539	189.265
591	-72.8332	-6.01293	-0.02564		88.003	198.913
592	-66.3539	23.0462	0.0982724		88.152	199.584
593	-63.1143	10.5789	0.0451102		88.301	205.749
594	-59.8746	9.12763	0.0389216		88.4501	205.942
595	-66.3539	25.091	0.106992		88.5991	210.127
596	-82.5522	-23.2466	-0.0991271		88.7481	210.374
597	-82.5522	-2.52781	-0.010779		88.8972	216.703
598	-76.0729	14.9222	0.0636306		89.0462	219.556
599	-66.3539	38.7552	0.165258		89.1952	228.397
600	-37.1971	41.1494	0.175467		89.3443	230.103
601	-20.9989	13.4631	0.0574089		89.4933	231.421
602	-11.2799	43.7973	0.186758		89.6423	231.853
603	-1.56099	46.7578	0.199382		89.7914	237.759
604	1.67865	46.2488	0.197212		89.9404	239.157
605	1.67865	63.6075	0.271232		90.0894	239.589
606	-14.5196	46.851	0.19978		90.2385	248.748
607	-33.9575	69.9756	0.298386		90.3875	252.937
608	-46.9161	124.068	0.529045		90.5365	262.482
609	-46.9161	112.21	0.478482		90.6855	264.913
610	-20.9989	97.1701	0.414348		90.8346	268.217
611	-4.80064	80.0173	0.341206		90.9836	271.81
612	-8.04029	58.6087	0.249917		91.1326	280.746
613	-1.56099	84.0858	0.358555		91.2817	284.431
614	11.3976	32.306	0.137758		91.4307	289.086
615	17.8769	3.89672	0.0166162		91.5797	294.57
616	21.1165	1.38725	0.00591545		91.7288	295.119
617	21.1165	-1.03885	-0.0044298		91.8778	302.482
618	24.3562	8.63148	0.0368059		92.0268	302.68
619	17.8769	5.87599	0.0250561		92.1759	303.261
620	8.15795	-1.2594	-0.00537027		92.3249	304.737
621	1.67865	2.34771	0.010011		92.4739	313.678
622	-8.04029	0.899654	0.00383626		92.623	319.311
623	-4.80064	-40.1092	-0.171032		92.772	325.845
624	-11.2799	-44.1117	-0.188099		92.921	335.05
625	-24.2385	-75.7659	-0.323078		93.07	345.336
626	-20.9989	-59.5735	-0.25403		93.2191	347.9
627	-4.80064	-116.452	-0.496568		93.3681	348.046
628	8.15795	-127.813	-0.545015		93.5171	402.831
629	14.6372	-132.552	-0.565221		93.6662	425.827
630	1.67865	-107.88	-0.460019		93.8152	435.873
631	-27.4782	-79.9864	-0.341074		93.9642	460.415
632	-66.3539	-3.30567	-0.0140959		94.1133	467.39
633	-72.8332	5.81222	0.0247842		94.2623	467.522
634	-59.8746	7.8389	0.0334263		94.4113	468.4
635	-59.8746	7.00031	0.0298504		94.5604	474.89
636	-33.9575	-51.753	-0.220683		94.7094	481.531
637	14.6372	-65.3143	-0.27851		94.8584	485.176
638	53.513	-77.4536	-0.330274		95.0075	487.09
639	69.7113	-109.638	-0.467511		95.1565	490.315
640	56.7527	-109.499	-0.466922		95.3055	495.118
641	40.5544	-43.1142	-0.183846		95.4545	503.528
642	34.0751	0.484464	0.00206583		95.6036	509.758
643	-11.2799	103.625	0.441874		95.7526	511.425
644	-66.3539	204.164	0.870586		95.9016	519.566
645	-85.7918	263.921	1.1254		96.0507	527.32
646	-76.0729	238.392	1.01654		96.1997	554.006
647	-53.3954	219.36	0.935386		96.3487	562.526
648	-40.4368	202.309	0.862675		96.4978	600.764
649	-37.1971	132.636	0.565579		96.6468	605.335
650	8.15795	64.8439	0.276504		96.7958	620.581
651	30.8355	-0.240512	-0.00102558		96.9449	622.191
652	4.9183	-19.285	-0.0822343		97.0939	628.667
653	14.6372	-7.73139	-0.0329678		97.2429	654.053
654	34.0751	29.7384	0.126809		97.392	683.098
655	40.5544	49.6082	0.211537		97.541	694.121
656	37.3148	123.514	0.526683		97.69	730.353
657	4.9183	175.538	0.748522		97.839	775.544
658	30.8355	138.57	0.590885		97.9881	782.511
659	98.8681	90.3969	0.385466		98.1371	794.729
660	111.827	69.1965	0.295064		98.2861	803.661
661	98.8681	78.5155	0.334802		98.4352	831.193
662	66.4716	74.4033	0.317267		98.5842	835.938
663	63.232	56.3132	0.240128		98.7332	855.326
664	95.6284	29.2685	0.124805		98.8823	859.057
665	115.066	-20.6907	-0.0882284		99.0313	882.319
666	134.504	-85.6913	-0.365401		99.1803	895.405
667	157.182	-55.4851	-0.236597		99.3294	900.721
668	170.14	-35.9638	-0.153355		99.4784	932.434
669	189.578	16.1703	0.0689526		99.6274	962.374
670	192.818	96.2683	0.410503		99.7765	973.965
671	163.661	138.821	0.591955		99.9255	1003.38

## Sheet: T12R
OUTPUT RIEPILOGO
Statistica della regressione
R multiplo	0.5451
R al quadrato	0.297134
R al quadrato corretto	0.296083
Errore standard	236.972
Osservazioni	671
ANALISI VARIANZA
	gdl	SQ	MQ	F	Significatività F
Regressione	1	1.58818e+07	1.58818e+07	282.817	3.38796e-53
Residuo	669	3.75681e+07	56155.5
Totale	670	5.34498e+07
	Coefficienti	Errore standard	Stat t	Valore di significatività	Inferiore 95%	Superiore 95%	Inferiore 95,0%	Superiore 95,0%
Intercetta	-69.4665	9.17558	-7.57081	1.23459e-13	-87.4829	-51.4501	-87.4829	-51.4501
Variabile X 1	44.3256	2.63573	16.8172	3.38796e-53	39.1503	49.5009	39.1503	49.5009
OUTPUT RESIDUI					OUTPUT DATI
Osservazione	Y prevista	Residui	Residui standard		Percentile	Y
1	22.3507	599.841	2.53317		0.0745156	-1116
2	35.0151	433.385	1.83022		0.223547	-753.101
3	57.1779	172.925	0.730275		0.372578	-693.42
4	76.1746	-10.8886	-0.0459831		0.52161	-680.518
5	95.1713	-87.5644	-0.36979		0.670641	-673.246
6	104.67	-171.19	-0.722948		0.819672	-636.404
7	92.0051	-194.379	-0.820878		0.968703	-627.463
8	82.5068	-111.493	-0.470841		1.11773	-626.42
9	145.829	-44.0377	-0.185974		1.26677	-625.505
10	224.982	59.4489	0.251057		1.4158	-611.563
11	288.304	186.586	0.787963		1.56483	-605.907
12	294.636	359.417	1.51784		1.71386	-589.284
13	269.307	525.422	2.21889		1.86289	-575.009
14	326.297	556.021	2.34812		2.01192	-533.569
15	395.952	499.453	2.10922		2.16095	-528.574
16	380.121	478.936	2.02258		2.30999	-524.811
17	300.969	534.97	2.25921		2.45902	-519.492
18	285.138	490.406	2.07102		2.60805	-506.168
19	364.291	318.807	1.34635		2.75708	-504.642
20	421.281	184.054	0.777274		2.90611	-500.462
21	386.454	214.31	0.905047		3.05514	-498.064
22	342.128	220.398	0.930754		3.20417	-496.061
23	316.799	186.729	0.788568		3.3532	-493.52
24	323.131	144.259	0.609213		3.50224	-479.9
25	269.307	198.215	0.837075		3.65127	-470.678
26	126.832	309.041	1.3051		3.8003	-463.357
27	50.8457	351.985	1.48646		3.94933	-458.847
28	44.5135	281.332	1.18808		4.09836	-450.592
29	25.5168	206.337	0.871374		4.24739	-449.426
30	3.35402	141.012	0.595503		4.39642	-445.569
31	-25.141	99.8821	0.421809		4.54545	-445.159
32	-47.3038	1.85546	0.00783572		4.69449	-443.394
33	-37.8054	-49.8457	-0.210502		4.84352	-435.669
34	-47.3038	-76.4588	-0.322891		4.99255	-435.481
35	-72.6327	-111.773	-0.472026		5.14158	-434.171
36	-116.958	-61.0718	-0.25791		5.29061	-432.609
37	-167.616	-11.6699	-0.0492828		5.43964	-429.937
38	-173.948	-21.9321	-0.0926207		5.58867	-425.732
39	-167.616	5.12553	0.0216454		5.7377	-425.284
40	-164.45	7.64972	0.0323053		5.88674	-424.907
41	-145.453	-28.9595	-0.122298		6.03577	-422.855
42	-132.789	-52.8559	-0.223214		6.1848	-421.916
43	-113.792	-77.6543	-0.32794		6.33383	-419.23
44	-88.4632	-127.443	-0.538201		6.48286	-418.728
45	-154.952	-99.7518	-0.421258		6.63189	-417.478
46	-278.43	-67.2331	-0.28393		6.78092	-416.354
47	-367.081	-25.5513	-0.107905		6.92996	-415.515
48	-414.573	35.0086	0.147844		7.07899	-412.401
49	-474.729	79.9399	0.337592		7.22802	-410.411
50	-544.383	118.651	0.501072		7.37705	-407.461
51	-595.041	170.135	0.71849		7.52608	-406.345
52	-553.882	137.528	0.580788		7.67511	-406.271
53	-430.403	38.3471	0.161942		7.82414	-404.247
54	-351.25	-37.5675	-0.15865		7.97317	-402.333
55	-322.755	-87.6557	-0.370176		8.12221	-402.01
56	-275.264	-131.082	-0.553567		8.27124	-401.822
57	-218.274	-174.136	-0.735387		8.42027	-401.154
58	-180.28	-204.442	-0.863372		8.5693	-400.984
59	-148.619	-209.446	-0.884507		8.71833	-400.838
60	-142.287	-187.076	-0.790033		8.86736	-400.534
61	-129.623	-190.561	-0.804754		9.01639	-399.416
62	-116.958	-224.872	-0.949648		9.16542	-399.313
63	-126.457	-208.898	-0.882191		9.31446	-399.238
64	-116.958	-218.544	-0.922926		9.46349	-398.563
65	-104.294	-206.739	-0.873074		9.61252	-397.32
66	-120.124	-213.543	-0.901805		9.76155	-396.512
67	-132.789	-235.676	-0.995276		9.91058	-394.996
68	-132.789	-231.77	-0.978778		10.0596	-394.789
69	-129.623	-211.598	-0.893591		10.2086	-392.749
70	-132.789	-219.618	-0.927463		10.3577	-392.632
71	-142.287	-230.426	-0.973106		10.5067	-392.41
72	-158.118	-244.216	-1.03134		10.6557	-392.056
73	-161.284	-246.177	-1.03962		10.8048	-391.7
74	-151.785	-249.198	-1.05238		10.9538	-391.695
75	-158.118	-263.798	-1.11404		11.1028	-388.818
76	-145.453	-288.718	-1.21928		11.2519	-388.259
77	-110.626	-319.311	-1.34847		11.4009	-386.249
78	-107.46	-291.956	-1.23295		11.5499	-385.683
79	-101.128	-303.12	-1.2801		11.699	-385.295
80	-88.4632	-288.479	-1.21827		11.848	-384.878
81	-94.7954	-264.93	-1.11882		11.997	-384.722
82	-91.6293	-273.077	-1.15322		12.1461	-380.674
83	-123.29	-248.966	-1.0514		12.2951	-379.564
84	-154.952	-190.02	-0.802469		12.4441	-376.942
85	-135.955	-200.559	-0.846974		12.5931	-374.081
86	-123.29	-192.912	-0.814679		12.7422	-373.503
87	-123.29	-228.035	-0.963009		12.8912	-372.714
88	-116.958	-244.318	-1.03177		13.0402	-372.552
89	-120.124	-230.645	-0.97403		13.1893	-372.256
90	-110.626	-233.491	-0.986049		13.3383	-370.746
91	-97.9615	-272.784	-1.15199		13.4873	-368.491
92	-97.9615	-288.288	-1.21746		13.6364	-368.465
93	-94.7954	-304.442	-1.28568		13.7854	-366.996
94	-120.124	-278.439	-1.17586		13.9344	-364.706
95	-145.453	-242.806	-1.02538		14.0835	-364.558
96	-135.955	-249.34	-1.05298		14.2325	-364.359
97	-126.457	-285.945	-1.20756		14.3815	-361.276
98	-123.29	-277.864	-1.17344		14.5306	-360.641
99	-123.29	-276.022	-1.16566		14.6796	-360.267
100	-116.958	-328.2	-1.38601		14.8286	-359.725
101	-82.131	-422.511	-1.78429		14.9776	-358.066
102	-107.46	-467.549	-1.97449		15.1267	-355.077
103	-183.447	-442.973	-1.87071		15.2757	-355.038
104	-218.274	-387.634	-1.637		15.4247	-352.407
105	-230.938	-405.466	-1.71231		15.5738	-351.326
106	-230.938	-462.482	-1.95309		15.7228	-350.769
107	-230.938	-449.58	-1.89861		15.8718	-349.424
108	-234.104	-439.142	-1.85453		16.0209	-348.995
109	-183.447	-442.059	-1.86684		16.1699	-346.307
110	-110.626	-500.937	-2.11549		16.3189	-345.663
111	-82.131	-545.332	-2.30297		16.468	-344.972
112	-75.7988	-513.486	-2.16848		16.617	-344.117
113	-78.9649	-445.846	-1.88284		16.766	-343.927
114	-82.131	-451.438	-1.90645		16.9151	-342.528
115	-82.131	-415.933	-1.75651		17.0641	-342.413
116	-78.9649	-414.555	-1.7507		17.2131	-342.18
117	-72.6327	-359.976	-1.5202		17.3621	-341.83
118	-66.3004	-325.394	-1.37416		17.5112	-341.22
119	-59.9682	-320.706	-1.35436		17.6602	-339.824
120	-56.8021	-362.428	-1.53056		17.8092	-339.252
121	-56.8021	-338.194	-1.42821		17.9583	-336.514
122	-59.9682	-362.887	-1.5325		18.1073	-335.502
123	-69.4665	-393.891	-1.66343		18.2563	-335.355
124	-82.131	-418.331	-1.76664		18.4054	-333.667
125	-88.4632	-431.029	-1.82027		18.5544	-333.005
126	-91.6293	-436.945	-1.84525		18.7034	-331.665
127	-94.7954	-385.105	-1.62632		18.8525	-329.363
128	-94.7954	-375.883	-1.58738		19.0015	-322.652
129	-91.6293	-367.217	-1.55078		19.1505	-321.666
130	-85.2971	-339.987	-1.43579		19.2996	-320.184
131	-78.9649	-336.55	-1.42127		19.4486	-317.524
132	-75.7988	-284.468	-1.20133		19.5976	-316.599
133	-72.6327	-282.406	-1.19262		19.7466	-316.202
134	-69.4665	-304.037	-1.28397		19.8957	-315.983
135	-69.4665	-285.61	-1.20615		20.0447	-315.69
136	-69.4665	-225.229	-0.951158		20.1937	-312.133
137	-69.4665	-165.552	-0.699137		20.3428	-311.033
138	-69.4665	-97.8409	-0.413189		20.4918	-310.41
139	-69.4665	-106.511	-0.449805		20.6408	-309.053
140	-69.4665	-79.7898	-0.336958		20.7899	-305.784
141	-69.4665	-56.5117	-0.238653		20.9389	-303.054
142	-69.4665	-39.9731	-0.168809		21.0879	-295.077
143	-69.4665	-35.4303	-0.149624		21.237	-294.696
144	-69.4665	-44.9975	-0.190028		21.386	-291.433
145	-72.6327	-69.6271	-0.29404		21.535	-283.614
146	-78.9649	-80.074	-0.338158		21.6841	-283.034
147	-78.9649	-123.226	-0.520391		21.8331	-281.587
148	-75.7988	-113.153	-0.477852		21.9821	-280.677
149	-75.7988	-91.9084	-0.388135		22.1311	-274.658
150	-75.7988	-102.546	-0.433059		22.2802	-273.339
151	-75.7988	-123.544	-0.521733		22.4292	-269.637
152	-69.4665	-131.842	-0.556778		22.5782	-269.427
153	-59.9682	-95.9822	-0.405339		22.7273	-269.152
154	-59.9682	-52.4749	-0.221605		22.8763	-268.225
155	-63.1343	-28.1967	-0.119076		23.0253	-267.904
156	-63.1343	-4.4746	-0.0188965		23.1744	-267.768
157	-63.1343	55.0435	0.232452		23.3234	-263.907
158	-63.1343	104.083	0.439551		23.4724	-261.578
159	-75.7988	150.054	0.63369		23.6215	-259.502
160	-88.4632	158.346	0.668704		23.7705	-257.645
161	-88.4632	172.342	0.727812		23.9195	-254.703
162	-88.4632	174.031	0.734946		24.0686	-253.439
163	-88.4632	141.105	0.595897		24.2176	-250.35
164	-88.4632	121.317	0.512328		24.3666	-249.434
165	-88.4632	77.0942	0.325574		24.5156	-242.791
166	-78.9649	16.1346	0.0681374		24.6647	-242.636
167	-69.4665	-33.6662	-0.142175		24.8137	-240.071
168	-69.4665	-33.6327	-0.142033		24.9627	-237.401
169	-69.4665	-33.7451	-0.142508		25.1118	-235.019
170	-63.1343	-46.7529	-0.197441		25.2608	-233.466
171	-59.9682	-68.1032	-0.287604		25.4098	-228.407
172	-63.1343	-26.7542	-0.112985		25.5589	-226.608
173	-59.9682	-9.04436	-0.0381949		25.7079	-226.523
174	-53.636	-7.76202	-0.0327795		25.8569	-224.088
175	-50.4699	7.44845	0.0314553		26.006	-223.145
176	-50.4699	-5.7091	-0.0241099		26.155	-222.731
177	-50.4699	-16.6609	-0.0703601		26.304	-222.539
178	-50.4699	-19.8612	-0.0838754		26.4531	-222.069
179	-53.636	-35.7007	-0.150767		26.6021	-220.646
180	-59.9682	-16.8402	-0.0711174		26.7511	-215.906
181	-66.3004	34.5612	0.145954		26.9001	-215.862
182	-69.4665	4.57264	0.0193106		27.0492	-215.456
183	-53.636	-16.6572	-0.0703446		27.1982	-207.244
184	-37.8054	-29.5328	-0.124719		27.3472	-207.083
185	-31.4732	-51.0774	-0.215703		27.4963	-203.903
186	-21.9749	-88.3692	-0.373189		27.6453	-203.364
187	-15.6426	-111.547	-0.471071		27.7943	-203.244
188	-12.4765	-143.968	-0.607986		27.9434	-202.191
189	-18.8088	-124.16	-0.524336		28.0924	-201.309
190	-37.8054	-89.0266	-0.375966		28.2414	-200.19
191	-40.9715	-72.2472	-0.305105		28.3905	-200.181
192	-31.4732	-61.2393	-0.258618		28.5395	-199.592
193	-18.8088	-5.87795	-0.024823		28.6885	-199.342
194	3.35402	5.01315	0.0211709		28.8376	-195.88
195	16.0185	-5.90937	-0.0249557		28.9866	-191.446
196	35.0151	-67.7398	-0.28607		29.1356	-189.672
197	50.8457	-85.2513	-0.360022		29.2846	-188.952
198	31.849	-43.1874	-0.182383		29.4337	-185.645
199	19.1846	18.3851	0.0776416		29.5827	-184.406
200	22.3507	-14.837	-0.0626578		29.7317	-184.124
201	19.1846	-23.7478	-0.100289		29.8808	-183.734
202	22.3507	15.8438	0.0669094		30.0298	-182.315
203	22.3507	48.2973	0.203963		30.1788	-181.991
204	16.0185	48.1267	0.203242		30.3279	-179.286
205	9.68625	34.1939	0.144403		30.4769	-178.353
206	0.187912	6.17263	0.0260674		30.6259	-178.345
207	-15.6426	16.4804	0.0695979		30.775	-178.03
208	-50.4699	68.786	0.290488		30.924	-177.737
209	-69.4665	46.2237	0.195206		31.073	-175.978
210	-47.3038	-8.19576	-0.0346113		31.2221	-175.593
211	-25.141	-78.9404	-0.333371		31.3711	-174.413
212	-12.4765	-88.3422	-0.373075		31.5201	-171.018
213	28.6829	-112.185	-0.473767		31.6692	-169.535
214	92.0051	-179.58	-0.758377		31.8182	-168.574
215	148.995	-287.148	-1.21264		31.9672	-168.361
216	171.158	-301.046	-1.27134		32.1162	-167.707
217	158.493	-277.621	-1.17241		32.2653	-167.307
218	171.158	-271.702	-1.14742		32.4143	-164.627
219	190.155	-285.492	-1.20565		32.5633	-162.49
220	155.327	-251.325	-1.06136		32.7124	-160.132
221	129.998	-218.32	-0.921978		32.8614	-160.086
222	161.66	-215.909	-0.911799		33.0104	-159.039
223	196.487	-207.402	-0.875874		33.1595	-156.8
224	199.653	-167.07	-0.70555		33.3085	-156.444
225	177.49	-122.822	-0.518687		33.4575	-155.95
226	183.822	-118.895	-0.502101		33.6066	-152.228
227	215.484	-143.678	-0.606761		33.7556	-149.563
228	228.148	-112.347	-0.474448		33.9046	-149.256
229	215.484	-80.3544	-0.339342		34.0537	-148.936
230	183.822	-106.294	-0.448885		34.2027	-145.426
231	164.826	-71.3155	-0.30117		34.3517	-143.35
232	174.324	-55.8529	-0.235871		34.5007	-142.969
233	186.988	1.13527	0.00479433		34.6498	-142.26
234	183.822	44.5743	0.18824		34.7988	-139.186
235	139.497	132.314	0.55877		34.9478	-138.153
236	114.168	233.733	0.987068		35.0969	-137.545
237	190.155	270.261	1.14133		35.2459	-136.684
238	262.975	227.34	0.960071		35.3949	-136.233
239	288.304	206.814	0.873391		35.544	-132.727
240	291.47	190.061	0.80264		35.693	-131.854
241	269.307	217.783	0.919712		35.842	-129.889
242	259.809	251.616	1.06259		35.9911	-129.557
243	285.138	224.62	0.948587		36.1401	-129.386
244	240.812	278.753	1.17719		36.2891	-128.938
245	167.992	386.014	1.63016		36.4382	-128.476
246	129.998	490.582	2.07176		36.5872	-128.071
247	126.832	567.289	2.3957		36.7362	-127.19
248	161.66	620.851	2.6219		36.8852	-126.832
249	177.49	653.702	2.76063		37.0343	-125.978
250	221.816	678.906	2.86706		37.1833	-123.808
251	291.47	670.904	2.83327		37.3323	-123.763
252	351.626	651.751	2.75239		37.4814	-121.252
253	395.952	578.013	2.44099		37.6304	-121.062
254	376.955	555.479	2.34583		37.7794	-119.655
255	338.962	516.364	2.18064		37.9285	-119.128
256	316.799	486.862	2.05605		38.0775	-117.914
257	228.148	502.205	2.12085		38.2265	-117.766
258	145.829	482.838	2.03906		38.3756	-117.555
259	101.503	425.817	1.79825		38.5246	-116.199
260	60.344	424.832	1.79409		38.6736	-114.499
261	47.6796	378.147	1.59694		38.8227	-114.464
262	41.3474	306.698	1.29521		38.9717	-113.219
263	28.6829	274.578	1.15956		39.1207	-112.443
264	0.187912	209.939	0.886585		39.2697	-110.344
265	-44.1377	174.342	0.736259		39.4188	-109.887
266	-28.3071	133.113	0.562145		39.5678	-109.44
267	-15.6426	103.092	0.435366		39.7168	-108.745
268	-75.7988	127.606	0.538889		39.8659	-107.995
269	-139.121	139.427	0.588808		40.0149	-107.465
270	-148.619	57.2276	0.241676		40.1639	-106.749
271	-135.955	32.5266	0.137362		40.313	-106.202
272	-129.623	37.3881	0.157893		40.462	-106.056
273	-173.948	72.9137	0.307919		40.611	-105.799
274	-215.108	77.5627	0.327553		40.7601	-104.897
275	-173.948	13.8622	0.0585411		40.9091	-104.081
276	-104.294	-11.905	-0.0502757		41.0581	-103.428
277	-44.1377	-51.6172	-0.217983		41.2072	-103.212
278	-110.626	46.7125	0.19727		41.3562	-103.133
279	-249.935	226.892	0.958182		41.5052	-103.099
280	-275.264	226.936	0.958367		41.6542	-102.374
281	-249.935	200.074	0.844927		41.8033	-101.538
282	-259.433	205.706	0.868711		41.9523	-101.275
283	-278.43	177.998	0.751698		42.1013	-101.035
284	-306.925	185.863	0.784911		42.2504	-100.819
285	-287.928	138.993	0.586975		42.3994	-100.693
286	-221.44	21.2502	0.0897409		42.5484	-100.544
287	-186.613	-29.249	-0.12352		42.6975	-100.432
288	-189.779	-32.9521	-0.139159		42.8465	-100.004
289	-161.284	-62.8043	-0.265227		42.9955	-98.8801
290	-113.792	-109.352	-0.461803		43.1446	-96.7024
291	-85.2971	-148.169	-0.625727		43.2936	-95.9981
292	-28.3071	-221.126	-0.933832		43.4426	-95.7549
293	25.5168	-287.095	-1.21242		43.5917	-95.3378
294	16.0185	-283.923	-1.19903		43.7407	-93.5948
295	9.68625	-290.363	-1.22622		43.8897	-92.7125
296	35.0151	-326.448	-1.37861		44.0387	-92.2345
297	12.8524	-282.49	-1.19297		44.1878	-91.3917
298	-9.31042	-217.212	-0.917301		44.3368	-91.331
299	-25.141	-248.198	-1.04816		44.4858	-89.8885
300	-50.4699	-265.22	-1.12004		44.6349	-89.3367
301	-37.8054	-279.718	-1.18127		44.7839	-88.321
302	-34.6393	-234.513	-0.990364		44.9329	-87.6511
303	-72.6327	-164.768	-0.695828		45.082	-87.5744
304	-40.9715	-174.485	-0.73686		45.231	-87.2451
305	-15.6426	-206.426	-0.871752		45.38	-86.8145
306	-2.9782	-1113.03	-4.70038		45.5291	-85.7105
307	9.68625	-762.787	-3.2213		45.6781	-85.08
308	-94.7954	-411.373	-1.73726		45.8271	-83.5025
309	-148.619	-300.807	-1.27033		45.9762	-82.5506
310	-177.114	-220.206	-0.929944		46.1252	-81.9178
311	-230.938	-141.613	-0.598043		46.2742	-80.9748
312	-173.948	-218.8	-0.924008		46.4232	-80.5723
313	-154.952	-44.6404	-0.188519		46.5723	-80.569
314	-215.108	71.7581	0.303039		46.7213	-80.3686
315	-196.111	27.5374	0.116292		46.8703	-79.1247
316	-148.619	-33.6952	-0.142297		47.0194	-78.8462
317	-110.626	-67.727	-0.286016		47.1684	-77.5778
318	-110.626	-22.1015	-0.0933359		47.3174	-76.8084
319	-189.779	53.0953	0.224225		47.4665	-75.0737
320	-227.772	50.0346	0.2113		47.6155	-74.8092
321	-154.952	-71.6562	-0.302609		47.7645	-71.069
322	-56.8021	-200.842	-0.848171		47.9136	-70.5646
323	-40.9715	-240.615	-1.01614		48.0626	-70.3311
324	-72.6327	-236.42	-0.998417		48.2116	-70.2932
325	-78.9649	-263.215	-1.11157		48.3607	-69.6596
326	-72.6327	-269.781	-1.1393		48.5097	-69.0126
327	-47.3038	-317.055	-1.33895		48.6587	-67.6089
328	-63.1343	-283.172	-1.19586		48.8077	-67.3382
329	-132.789	-216.206	-0.913052		48.9568	-67.1308
330	-173.948	-136.462	-0.576287		49.1058	-67.021
331	-161.284	-161.368	-0.681469		49.2548	-66.5206
332	-170.782	-145.201	-0.613192		49.4039	-65.6166
333	-183.447	-128.686	-0.54345		49.5529	-64.8939
334	-186.613	-152.639	-0.644605		49.7019	-64.4791
335	-196.111	-136.894	-0.578111		49.851	-63.9135
336	-180.28	-186.716	-0.788512		50	-63.1985
337	-170.782	-235.489	-0.994486		50.149	-62.8303
338	-164.45	-236.388	-0.998284		50.2981	-61.398
339	-129.623	-255.255	-1.07796		50.4471	-61.1507
340	-142.287	-249.413	-1.05329		50.5961	-59.0205
341	-173.948	-228.062	-0.96312		50.7452	-58.3493
342	-183.447	-252.035	-1.06436		50.8942	-57.724
343	-215.108	-185.426	-0.783067		51.0432	-57.5829
344	-227.772	-189.706	-0.801142		51.1923	-56.3514
345	-237.27	-206.123	-0.870473		51.3413	-56.179
346	-237.27	-258.79	-1.09289		51.4903	-55.7976
347	-215.108	-235.485	-0.994467		51.6393	-55.4995
348	-211.942	-233.627	-0.986623		51.7884	-55.3916
349	-183.447	-218.375	-0.922213		51.9374	-55.2713
350	-123.29	-312.379	-1.3192		52.0864	-54.5688
351	-129.623	-289.105	-1.22091		52.2355	-54.4301
352	-151.785	-244.727	-1.0335		52.3845	-54.2497
353	-173.948	-200.132	-0.845173		52.5335	-53.7272
354	-167.616	-218.067	-0.92091		52.6826	-53.3622
355	-110.626	-250.015	-1.05583		52.8316	-52.8743
356	-47.3038	-321.187	-1.3564		52.9806	-52.7467
357	6.52014	-349.048	-1.47406		53.1297	-52.5354
358	73.0085	-376.062	-1.58814		53.2787	-52.0357
359	111.002	-442.666	-1.86941		53.4277	-50.747
360	98.3374	-414.936	-1.7523		53.5768	-50.677
361	111.002	-394.036	-1.66404		53.7258	-49.8606
362	136.331	-395.832	-1.67163		53.8748	-49.4134
363	136.331	-400.238	-1.69023		54.0238	-49.0684
364	79.3407	-321.977	-1.35973		54.1729	-48.3276
365	54.0118	-261.256	-1.1033		54.3219	-48.0343
366	114.168	-289.761	-1.22368		54.4709	-47.4875
367	167.992	-349.983	-1.478		54.62	-47.4717
368	180.656	-403.195	-1.70272		54.769	-45.6252
369	161.66	-429.427	-1.8135		54.918	-45.4483
370	126.832	-401.491	-1.69552		55.0671	-44.9098
371	152.161	-457.946	-1.93394		55.2161	-44.3488
372	180.656	-530.08	-2.23856		55.3651	-43.3078
373	148.995	-492.922	-2.08164		55.5142	-43.0214
374	161.66	-483.326	-2.04112		55.6632	-41.2629
375	215.484	-499.098	-2.10772		55.8122	-40.1108
376	247.145	-487.216	-2.05755		55.9613	-39.9263
377	266.141	-466.322	-1.96931		56.1103	-37.435
378	278.806	-393.305	-1.66095		56.2593	-34.8672
379	272.474	-350.051	-1.47829		56.4083	-34.4727
380	269.307	-328.328	-1.38655		56.5574	-34.4056
381	259.809	-307.281	-1.29767		56.7064	-32.9443
382	209.151	-258.565	-1.09194		56.8554	-32.7247
383	158.493	-184.561	-0.779416		57.0045	-31.7392
384	101.503	-118.558	-0.500678		57.1535	-30.9512
385	19.1846	-76.9086	-0.32479		57.3025	-30.8068
386	3.35402	-37.8267	-0.159745		57.4516	-28.9858
387	69.8424	-65.7766	-0.277779		57.6006	-28.9322
388	85.6729	-106.839	-0.451189		57.7496	-27.8663
389	47.6796	-35.9598	-0.151861		57.8987	-27.5988
390	35.0151	7.87149	0.0332419		58.0477	-26.7796
391	19.1846	33.6536	0.142121		58.1967	-26.068
392	28.6829	71.6653	0.302647		58.3458	-24.6867
393	-31.4732	107.925	0.455775		58.4948	-23.9406
394	-113.792	178.431	0.753524		58.6438	-23.2429
395	-82.131	134.956	0.569929		58.7928	-23.0425
396	-63.1343	173.031	0.730722		58.9419	-21.1661
397	-82.131	253.526	1.07066		59.0909	-20.7535
398	-31.4732	216.307	0.91348		59.2399	-18.543
399	-2.9782	208.921	0.882286		59.389	-17.0545
400	-9.31042	183.097	0.773232		59.538	-16.3411
401	-28.3071	182.726	0.771664		59.687	-16.2878
402	-139.121	283.887	1.19888		59.8361	-16.0328
403	-218.274	365.27	1.54256		59.9851	-15.8695
404	-275.264	341.644	1.44279		60.1341	-14.3667
405	-395.576	432.064	1.82463		60.2832	-13.8827
406	-427.237	436.771	1.84451		60.4322	-13.8517
407	-382.912	353.979	1.49488		60.5812	-11.369
408	-398.742	358.631	1.51452		60.7303	-11.3383
409	-373.413	359.562	1.51845		60.8793	-10.9155
410	-325.922	280.296	1.18371		61.0283	-8.09085
411	-306.925	206.232	0.87093		61.1773	-7.81595
412	-268.932	84.8072	0.358146		61.3264	-7.53574
413	-303.759	60.9677	0.257471		61.4754	-7.14063
414	-370.247	180.575	0.762582		61.6244	-6.90853
415	-395.576	224.558	0.948322		61.7735	-6.89726
416	-436.735	216.089	0.912559		61.9225	-5.97849
417	-439.902	186.462	0.787442		62.0715	-4.56321
418	-392.41	189.166	0.798859		62.2206	-2.55981
419	-348.084	141.001	0.595458		62.3696	0.305591
420	-284.762	115.227	0.486612		62.5186	0.83777
421	-186.613	-16.7512	-0.0707415		62.6677	2.90398
422	-113.792	-90.1112	-0.380546		62.8167	3.95232
423	-88.4632	-71.6684	-0.30266		62.9657	4.02637
424	-94.7954	-29.0123	-0.122521		63.1148	4.06573
425	-135.955	61.1457	0.258223		63.2638	6.36054
426	-186.613	172.73	0.729451		63.4128	6.89855
427	-237.27	281.918	1.19056		63.5618	6.90586
428	-303.759	356.995	1.50761		63.7109	7.51365
429	-329.088	393.262	1.66077		63.8599	7.60689
430	-291.094	358.393	1.51352		64.0089	8.36718
431	-275.264	337.155	1.42383		64.158	9.53412
432	-303.759	296.85	1.25362		64.307	10.1091
433	-284.762	247.327	1.04448		64.456	10.2575
434	-234.104	153.535	0.64839		64.6051	11.0283
435	-224.606	175.538	0.741307		64.7541	11.7198
436	-272.098	241.146	1.01838		64.9031	16.5448
437	-322.755	268.187	1.13257		65.0522	17.0383
438	-332.254	269.055	1.13624		65.2012	18.3162
439	-297.427	266.62	1.12595		65.3502	20.0777
440	-287.928	271.895	1.14823		65.4993	21.7736
441	-332.254	275.902	1.16515		65.6483	22.5038
442	-357.583	260.88	1.10172		65.7973	23.7529
443	-341.752	212.195	0.896115		65.9463	24.3363
444	-329.088	248.719	1.05036		66.0954	24.7004
445	-354.417	246.422	1.04066		66.2444	27.0748
446	-348.084	218.698	0.923578		66.3934	27.8839
447	-303.759	185.993	0.78546		66.5425	28.9297
448	-275.264	169.208	0.714577		66.6915	29.963
449	-265.765	148.21	0.625902		66.8405	30.595
450	-259.433	158.159	0.667914		66.9896	32.0404
451	-246.769	147.889	0.624544		67.1386	32.3226
452	-224.606	168.808	0.71289		67.2876	32.3314
453	-256.267	202.905	0.856881		67.4367	32.358
454	-300.593	234.976	0.99232		67.5857	32.5173
455	-265.765	218.278	0.921803		67.7347	32.5826
456	-230.938	210.185	0.887624		67.8838	32.8533
457	-224.606	208.737	0.881508		68.0328	32.9877
458	-230.938	182.904	0.772416		68.1818	34.5596
459	-249.935	195.505	0.82563		68.3308	35.4985
460	-221.44	142.315	0.601007		68.4799	36.0181
461	-196.111	179.77	0.75918		68.6289	36.4878
462	-224.606	208.318	0.879742		68.7779	37.5697
463	-237.27	166.201	0.70188		68.927	38.1945
464	-230.938	149.02	0.629323		69.076	40.1029
465	-215.108	128.293	0.541791		69.225	40.9489
466	-192.945	91.4068	0.386017		69.3741	40.9961
467	-173.948	45.0106	0.190083		69.5231	42.8648
468	-148.619	-119.606	-0.505104		69.6721	42.8866
469	-123.29	-216.534	-0.914436		69.8212	43.7036
470	-132.789	-162.288	-0.685354		69.9702	43.8801
471	-164.45	-104.977	-0.443326		70.1192	44.6477
472	-186.613	-63.7369	-0.269165		70.2683	45.1968
473	-199.277	-29.1303	-0.123019		70.4173	47.9274
474	-202.443	50.2155	0.212063		70.5663	48.8129
475	-218.274	173.925	0.734497		70.7154	50.5684
476	-237.27	272.769	1.15192		70.8644	50.9051
477	-224.606	256.929	1.08503		71.0134	51.7405
478	-202.443	260.166	1.0987		71.1624	51.8072
479	-196.111	287.001	1.21203		71.3115	52.6419
480	-192.945	281.655	1.18945		71.4605	52.825
481	-196.111	277.659	1.17257		71.6095	52.8382
482	-199.277	231.635	0.978211		71.7586	53.2361
483	-196.111	220.811	0.932502		71.9076	54.6678
484	-180.28	232.021	0.97984		72.0566	55.5442
485	-161.284	190.213	0.803284		72.2057	55.7546
486	-151.785	118.841	0.501874		72.3547	56.6661
487	-142.287	77.808	0.328589		72.5037	57.7223
488	-129.623	22.8736	0.0965969		72.6528	60.4231
489	-107.46	13.8651	0.0585531		72.8018	61.891
490	-88.4632	-43.3911	-0.183243		72.9508	63.8135
491	-82.131	-101.603	-0.429076		73.0999	64.1452
492	-78.9649	-89.3959	-0.377525		73.2489	64.1743
493	-69.4665	-95.1607	-0.40187		73.3979	64.6385
494	-53.636	-95.9269	-0.405106		73.5469	64.9274
495	-47.3038	-98.1221	-0.414376		73.696	65.286
496	-50.4699	-88.7163	-0.374655		73.845	65.2861
497	-47.3038	-88.9294	-0.375555		73.994	65.2942
498	-40.9715	-46.2736	-0.195416		74.1431	66.3806
499	-31.4732	-97.0025	-0.409648		74.2921	67.2988
500	-28.3071	-30.0422	-0.12687		74.4411	68.6009
501	-34.6393	7.8597	0.0331921		74.5902	69.4019
502	-31.4732	24.5759	0.103786		74.7392	69.8824
503	-21.9749	51.9379	0.219337		74.8882	70.648
504	-12.4765	93.7507	0.395916		75.0373	71.3059
505	6.52014	72.8603	0.307694		75.1863	71.8057
506	16.0185	126.146	0.532725		75.3353	73.0018
507	16.0185	122.152	0.515856		75.4844	74.2556
508	19.1846	93.3803	0.394352		75.6334	74.7411
509	22.3507	110.586	0.467013		75.7824	75.2166
510	25.5168	127.823	0.539803		75.9314	76.1712
511	22.3507	122.795	0.518571		76.0805	76.4519
512	6.52014	151.637	0.640372		76.2295	77.152
513	-9.31042	145.072	0.612648		76.3785	77.5287
514	-15.6426	118.625	0.500962		76.5276	78.4613
515	0.187912	198.725	0.839231		76.6766	79.3804
516	16.0185	194.356	0.820779		76.8256	81.2742
517	16.0185	215.402	0.909659		76.9747	81.5483
518	16.0185	236.919	1.00052		77.1237	82.3282
519	16.0185	279.101	1.17866		77.2727	82.5248
520	16.0185	303.293	1.28083		77.4218	82.969
521	12.8524	289.828	1.22396		77.5708	83.8787
522	-2.9782	242.567	1.02438		77.7198	85.568
523	-34.6393	315.386	1.3319		77.8689	87.4496
524	-63.1343	311.883	1.3171		78.0179	88.613
525	-75.7988	314.956	1.33008		78.1669	88.7101
526	-75.7988	295.354	1.2473		78.3159	89.3673
527	-69.4665	307.225	1.29743		78.465	90.1626
528	-59.9682	322.45	1.36173		78.614	90.8904
529	-72.6327	289.336	1.22189		78.763	92.3454
530	-72.6327	272.216	1.14959		78.9121	93.5102
531	-56.8021	235.623	0.995051		79.0611	94.3756
532	-56.8021	236.426	0.998443		79.2101	95.4387
533	-53.636	219.685	0.927745		79.3592	100.348
534	-50.4699	207.827	0.877666		79.5082	101.697
535	-50.4699	224.554	0.948306		79.6572	101.791
536	-50.4699	318.687	1.34584		79.8063	102.948
537	-47.3038	341.874	1.44376		79.9553	102.983
538	-40.9715	386.307	1.6314		80.1043	104.806
539	-56.8021	391.852	1.65482		80.2534	105.714
540	-82.131	395.809	1.67153		80.4024	109.897
541	-97.9615	402.699	1.70062		80.5514	112.565
542	-116.958	381.871	1.61267		80.7004	112.597
543	-116.958	305.2	1.28888		80.8495	114.469
544	-116.958	237.65	1.00361		80.9985	115.801
545	-120.124	175.669	0.74186		81.1475	115.804
546	-116.958	172.713	0.729378		81.2966	118.471
547	-126.457	209.426	0.884418		81.4456	119.205
548	-120.124	171.029	0.722269		81.5946	119.28
549	-91.6293	123.67	0.522266		81.7437	119.545
550	-72.6327	113.629	0.479862		81.8927	120.691
551	-72.6327	112.736	0.47609		82.0417	121.464
552	-88.4632	105.501	0.44554		82.1908	124.124
553	-91.6293	101.887	0.430275		82.3398	124.897
554	-82.131	74.315	0.313837		82.4888	130.205
555	-78.9649	89.9931	0.380047		82.6379	132.937
556	-85.2971	109.633	0.462989		82.7869	134.177
557	-107.46	110.364	0.466074		82.9359	135.129
558	-123.29	139.835	0.590534		83.0849	135.761
559	-123.29	194.596	0.821793		83.234	137.81
560	-104.294	192.907	0.814658		83.383	138.17
561	-91.6293	170.091	0.718304		83.532	140.875
562	-91.6293	148.295	0.626262		83.6811	142.165
563	-78.9649	147.566	0.62318		83.8301	144.366
564	-59.9682	162.917	0.688008		83.9791	144.766
565	-47.3038	161.773	0.683177		84.1282	145.146
566	-28.3071	117.674	0.496947		84.2772	146.997
567	-21.9749	91.3767	0.38589		84.4262	152.647
568	-40.9715	160.252	0.676754		84.5753	153.339
569	-66.3004	190.424	0.804175		84.7243	154.419
570	-82.131	194.728	0.822349		84.8733	157.357
571	-82.131	203.595	0.859795		85.0224	158.157
572	-75.7988	195.003	0.823512		85.1714	160.829
573	-82.131	197.935	0.835893		85.3204	161.872
574	-101.128	253.774	1.07171		85.4694	162.319
575	-97.9615	203.676	0.860138		85.6185	165.965
576	-82.131	164.459	0.694522		85.7675	166.049
577	-91.6293	152.052	0.642128		85.9165	169.406
578	-107.46	150.325	0.634831		86.0656	171.395
579	-116.958	144.033	0.608261		86.2146	173.787
580	-120.124	148.008	0.625049		86.3636	174.084
581	-101.128	95.1492	0.401821		86.5127	177.384
582	-82.131	63.588	0.268537		86.6617	178.129
583	-78.9649	44.0977	0.186228		86.8107	178.821
584	-78.9649	51.0986	0.215793		86.9598	179.624
585	-82.131	11.5664	0.0488457		87.1088	180.457
586	-75.7988	0.725078	0.00306205		87.2578	181.023
587	-69.4665	-11.5083	-0.0486003		87.4069	184.834
588	-72.6327	-36.1122	-0.152504		87.5559	188.124
589	-72.6327	15.0497	0.063556		87.7049	188.242
590	-72.6327	17.3613	0.073318		87.8539	189.265
591	-66.3004	-12.5457	-0.0529815		88.003	198.913
592	-63.1343	19.8266	0.0837289		88.152	199.584
593	-59.9682	7.43285	0.0313894		88.301	205.749
594	-66.3004	15.5534	0.0656831		88.4501	205.942
595	-82.131	40.8681	0.172589		88.5991	210.127
596	-82.131	-23.6678	-0.0999507		88.7481	210.374
597	-75.7988	-9.28123	-0.0391953		88.8972	216.703
598	-66.3004	5.14976	0.0217478		89.0462	219.556
599	-37.8054	10.2067	0.0431034		89.1952	228.397
600	-21.9749	25.9272	0.109492		89.3443	230.103
601	-12.4765	4.9408	0.0208653		89.4933	231.421
602	-2.9782	35.4955	0.1499		89.6423	231.853
603	0.187912	45.0089	0.190075		89.7914	237.759
604	0.187912	47.7395	0.201607		89.9404	239.157
605	-15.6426	80.9288	0.341768		90.0894	239.589
606	-34.6393	66.9708	0.282822		90.2385	248.748
607	-47.3038	83.3219	0.351874		90.3875	252.937
608	-47.3038	124.456	0.525585		90.5365	262.482
609	-21.9749	87.2691	0.368543		90.6855	264.913
610	-6.14431	82.3155	0.347624		90.8346	268.217
611	-9.31042	84.527	0.356963		90.9836	271.81
612	-2.9782	53.5466	0.226131		91.1326	280.746
613	9.68625	72.8385	0.307602		91.2817	284.431
614	16.0185	27.6851	0.116916		91.4307	289.086
615	19.1846	2.58903	0.0109337		91.5797	294.57
616	19.1846	3.31921	0.0140172		91.7288	295.119
617	22.3507	-2.273	-0.00959904		91.8778	302.482
618	16.0185	16.9692	0.0716621		92.0268	302.68
619	6.52014	17.2327	0.0727751		92.1759	303.261
620	0.187912	6.71064	0.0283395		92.3249	304.737
621	-9.31042	13.3368	0.0563222		92.4739	313.678
622	-6.14431	-0.996323	-0.00420754		92.623	319.311
623	-12.4765	-32.4333	-0.136968		92.772	325.845
624	-25.141	-30.2506	-0.127751		92.921	335.05
625	-21.9749	-78.0296	-0.329524		93.07	345.336
626	-6.14431	-74.428	-0.314315		93.2191	347.9
627	6.52014	-127.773	-0.539592		93.3681	348.046
628	12.8524	-132.508	-0.559589		93.5171	402.831
629	0.187912	-118.102	-0.498754		93.6662	425.827
630	-28.3071	-77.8947	-0.328955		93.8152	435.873
631	-66.3004	-41.1642	-0.173839		93.9642	460.415
632	-72.6327	2.97304	0.0125553		94.1133	467.39
633	-59.9682	-7.05281	-0.0297845		94.2623	467.522
634	-59.9682	7.93246	0.0334993		94.4113	468.4
635	-34.6393	-18.235	-0.0770077		94.5604	474.89
636	12.8524	-98.5629	-0.416238		94.7094	481.531
637	50.8457	-101.523	-0.428737		94.8584	485.176
638	66.6763	-90.6169	-0.382681		95.0075	487.09
639	54.0118	-93.9381	-0.396707		95.1565	490.315
640	38.1813	-90.9279	-0.383995		95.3055	495.118
641	31.849	-34.4088	-0.145311		95.4545	503.528
642	-12.4765	47.0361	0.198637		95.6036	509.758
643	-66.3004	158.646	0.669972		95.7526	511.425
644	-85.2971	223.107	0.942196		95.9016	519.566
645	-75.7988	253.928	1.07235		96.0507	527.32
646	-53.636	215.955	0.911995		96.1997	554.006
647	-40.9715	206.937	0.873907		96.3487	562.526
648	-37.8054	199.677	0.843251		96.4978	600.764
649	6.52014	88.9185	0.375509		96.6468	605.335
650	28.6829	44.3189	0.187162		96.7958	620.581
651	3.35402	27.2409	0.11504		96.9449	622.191
652	12.8524	-27.2191	-0.114948		97.0939	628.667
653	31.849	-24.9432	-0.105337		97.2429	654.053
654	38.1813	25.6322	0.108247		97.392	683.098
655	35.0151	55.1474	0.232891		97.541	694.121
656	3.35402	157.475	0.665027		97.69	730.353
657	28.6829	151.774	0.640951		97.839	775.544
658	95.1713	74.2346	0.313498		97.9881	782.511
659	107.836	81.4293	0.343881		98.1371	794.729
660	95.1713	85.8519	0.362558		98.2861	803.661
661	63.5101	113.873	0.480895		98.4352	831.193
662	60.344	80.5309	0.340087		98.5842	835.938
663	92.0051	27.54	0.116303		98.7332	855.326
664	111.002	13.8951	0.0586799		98.8823	859.057
665	129.998	-35.6229	-0.150438		99.0313	882.319
666	152.161	-103.348	-0.436447		99.1803	895.405
667	164.826	-63.1291	-0.266598		99.3294	900.721
668	183.822	-49.6458	-0.209658		99.4784	932.434
669	186.988	18.76	0.0792248		99.6274	962.374
670	158.493	130.593	0.551502		99.7765	973.965
671	117.334	185.148	0.781894		99.9255	1003.38

## Sheet: T13R
OUTPUT RIEPILOGO
Statistica della regressione
R multiplo	0.530078
R al quadrato	0.280982
R al quadrato corretto	0.279907
Errore standard	239.679
Osservazioni	671
ANALISI VARIANZA
	gdl	SQ	MQ	F	Significatività F
Regressione	1	1.50184e+07	1.50184e+07	261.436	6.958e-50
Residuo	669	3.84314e+07	57446
Totale	670	5.34498e+07
	Coefficienti	Errore standard	Stat t	Valore di significatività	Inferiore 95%	Superiore 95%	Inferiore 95,0%	Superiore 95,0%
Intercetta	-69.212	9.28076	-7.45758	2.7422e-13	-87.4349	-50.9891	-87.4349	-50.9891
Variabile X 1	43.0884	2.66488	16.169	6.958e-50	37.8559	48.3209	37.8559	48.3209
OUTPUT RESIDUI					OUTPUT DATI
Osservazione	Y prevista	Residui	Residui standard		Percentile	Y
1	32.3535	589.838	2.46279		0.0745156	-1116
2	53.8977	414.503	1.7307		0.223547	-753.101
3	72.3642	157.739	0.658618		0.372578	-693.42
4	90.8307	-25.5446	-0.106658		0.52161	-680.518
5	100.064	-92.457	-0.386042		0.670641	-673.246
6	87.7529	-154.274	-0.644148		0.819672	-636.404
7	78.5197	-180.894	-0.755299		0.968703	-627.463
8	140.075	-169.06	-0.705889		1.11773	-626.42
9	217.018	-115.227	-0.481114		1.26677	-625.505
10	278.573	5.85772	0.0244581		1.4158	-611.563
11	284.729	190.161	0.793992		1.56483	-605.907
12	260.107	393.947	1.64487		1.71386	-589.284
13	315.506	479.224	2.00093		1.86289	-575.009
14	383.216	499.103	2.08394		2.01192	-533.569
15	367.828	527.577	2.20283		2.16095	-528.574
16	290.884	568.173	2.37233		2.30999	-524.811
17	275.495	560.443	2.34006		2.45902	-519.492
18	352.439	423.105	1.76662		2.60805	-506.168
19	407.838	275.26	1.14931		2.75708	-504.642
20	373.983	231.352	0.965979		2.90611	-500.462
21	330.895	269.869	1.1268		3.05514	-498.064
22	306.273	256.253	1.06995		3.20417	-496.061
23	312.428	191.1	0.797911		3.3532	-493.52
24	260.107	207.283	0.865483		3.50224	-479.9
25	121.608	345.914	1.44432		3.65127	-470.678
26	47.7423	388.131	1.62059		3.8003	-463.357
27	41.5868	361.244	1.50833		3.94933	-458.847
28	23.1203	302.725	1.26399		4.09836	-450.592
29	1.57611	230.277	0.961492		4.24739	-449.426
30	-26.1236	170.489	0.711856		4.39642	-445.569
31	-47.6678	122.409	0.511102		4.54545	-445.159
32	-38.4346	-7.01375	-0.029285		4.69449	-443.394
33	-47.6678	-39.9834	-0.166945		4.84352	-435.669
34	-72.2897	-51.4728	-0.214918		4.99255	-435.481
35	-115.378	-69.0277	-0.288216		5.14158	-434.171
36	-164.622	-13.408	-0.0559833		5.29061	-432.609
37	-170.778	-8.5084	-0.0355257		5.43964	-429.937
38	-164.622	-31.2583	-0.130515		5.58867	-425.732
39	-161.544	-0.946189	-0.00395069		5.7377	-425.284
40	-143.078	-13.7223	-0.0572958		5.88674	-424.907
41	-130.767	-43.6459	-0.182238		6.03577	-422.855
42	-112.3	-73.3443	-0.306239		6.1848	-421.916
43	-87.6784	-103.768	-0.433269		6.33383	-419.23
44	-152.311	-63.5953	-0.265534		6.48286	-418.728
45	-272.343	17.6397	0.0736523		6.63189	-417.478
46	-358.52	12.8568	0.0536819		6.78092	-416.354
47	-404.686	12.0537	0.0503286		6.92996	-415.515
48	-463.163	83.599	0.349057		7.07899	-412.401
49	-530.873	136.085	0.568203		7.22802	-410.411
50	-580.117	154.385	0.644615		7.37705	-407.461
51	-540.107	115.2	0.481003		7.52608	-406.345
52	-420.075	3.72064	0.015535		7.67511	-406.271
53	-343.131	-48.925	-0.20428		7.82414	-404.247
54	-315.431	-73.3865	-0.306415		7.97317	-402.333
55	-269.265	-141.146	-0.589335		8.12221	-402.01
56	-213.866	-192.479	-0.803672		8.27124	-401.822
57	-176.933	-215.476	-0.899693		8.42027	-401.154
58	-146.156	-238.567	-0.996104		8.5693	-400.984
59	-140	-218.066	-0.910504		8.71833	-400.838
60	-127.689	-201.674	-0.842061		8.86736	-400.534
61	-115.378	-204.806	-0.85514		9.01639	-399.416
62	-124.611	-217.219	-0.906967		9.16542	-399.313
63	-115.378	-219.977	-0.918483		9.31446	-399.238
64	-103.067	-232.435	-0.970501		9.46349	-398.563
65	-118.456	-192.577	-0.80408		9.61252	-397.32
66	-130.767	-202.9	-0.847182		9.76155	-396.512
67	-130.767	-237.698	-0.992476		9.91058	-394.996
68	-127.689	-236.869	-0.989016		10.0596	-394.789
69	-130.767	-210.453	-0.87872		10.2086	-392.749
70	-140	-212.407	-0.886877		10.3577	-392.632
71	-155.389	-217.325	-0.90741		10.5067	-392.41
72	-158.467	-243.867	-1.01823		10.6557	-392.056
73	-149.233	-258.227	-1.07819		10.8048	-391.7
74	-155.389	-245.595	-1.02545		10.9538	-391.695
75	-143.078	-278.838	-1.16425		11.1028	-388.818
76	-109.223	-324.948	-1.35678		11.2519	-388.259
77	-106.145	-323.792	-1.35195		11.4009	-386.249
78	-99.9894	-299.427	-1.25022		11.5499	-385.683
79	-87.6784	-316.569	-1.32179		11.699	-385.295
80	-93.8339	-283.108	-1.18208		11.848	-384.878
81	-90.7562	-268.969	-1.12304		11.997	-384.722
82	-121.534	-243.173	-1.01534		12.1461	-380.674
83	-152.311	-219.945	-0.918352		12.2951	-379.564
84	-133.845	-211.127	-0.881534		12.4441	-376.942
85	-121.534	-214.98	-0.897621		12.5931	-374.081
86	-121.534	-194.668	-0.812812		12.7422	-373.503
87	-115.378	-235.948	-0.985168		12.8912	-372.714
88	-118.456	-242.82	-1.01386		13.0402	-372.552
89	-109.223	-241.547	-1.00855		13.1893	-372.256
90	-96.9117	-247.205	-1.03217		13.3383	-370.746
91	-96.9117	-273.834	-1.14336		13.4873	-368.491
92	-93.8339	-292.415	-1.22094		13.6364	-368.465
93	-118.456	-280.782	-1.17237		13.7854	-366.996
94	-143.078	-255.485	-1.06674		13.9344	-364.706
95	-133.845	-254.414	-1.06227		14.0835	-364.558
96	-124.611	-260.683	-1.08845		14.2325	-364.359
97	-121.534	-290.868	-1.21448		14.3815	-361.276
98	-121.534	-279.621	-1.16752		14.5306	-360.641
99	-115.378	-283.935	-1.18553		14.6796	-360.267
100	-81.523	-363.636	-1.51831		14.8286	-359.725
101	-106.145	-398.497	-1.66387		14.9776	-358.066
102	-180.011	-394.998	-1.64926		15.1267	-355.077
103	-213.866	-412.554	-1.72256		15.2757	-355.038
104	-226.177	-379.73	-1.58551		15.4247	-352.407
105	-226.177	-410.227	-1.71285		15.5738	-351.326
106	-226.177	-467.243	-1.95091		15.7228	-350.769
107	-229.255	-451.263	-1.88419		15.8718	-349.424
108	-180.011	-493.236	-2.05944		16.0209	-348.995
109	-109.223	-516.283	-2.15567		16.1699	-346.307
110	-81.523	-530.04	-2.21311		16.3189	-345.663
111	-75.3675	-552.095	-2.3052		16.468	-344.972
112	-78.4452	-510.839	-2.13294		16.617	-344.117
113	-81.523	-443.288	-1.85089		16.766	-343.927
114	-81.523	-452.046	-1.88746		16.9151	-342.528
115	-78.4452	-419.619	-1.75206		17.0641	-342.413
116	-72.2897	-421.231	-1.75879		17.2131	-342.18
117	-66.1342	-366.474	-1.53016		17.3621	-341.83
118	-59.9788	-331.716	-1.38504		17.5112	-341.22
119	-56.901	-323.773	-1.35187		17.6602	-339.824
120	-56.901	-362.329	-1.51286		17.8092	-339.252
121	-59.9788	-335.017	-1.39882		17.9583	-336.514
122	-69.212	-353.643	-1.47659		18.1073	-335.502
123	-81.523	-381.834	-1.5943		18.2563	-335.355
124	-87.6784	-412.783	-1.72352		18.4054	-333.667
125	-90.7562	-428.736	-1.79013		18.5544	-333.005
126	-93.8339	-434.74	-1.8152		18.7034	-331.665
127	-93.8339	-386.066	-1.61197		18.8525	-329.363
128	-90.7562	-379.922	-1.58631		19.0015	-322.652
129	-84.6007	-374.246	-1.56261		19.1505	-321.666
130	-78.4452	-346.839	-1.44818		19.2996	-320.184
131	-75.3675	-340.148	-1.42024		19.4486	-317.524
132	-72.2897	-287.977	-1.20241		19.5976	-316.599
133	-69.212	-285.826	-1.19343		19.7466	-316.202
134	-69.212	-304.291	-1.27053		19.8957	-315.983
135	-69.212	-285.865	-1.19359		20.0447	-315.69
136	-69.212	-225.484	-0.941477		20.1937	-312.133
137	-69.212	-165.807	-0.692303		20.3428	-311.033
138	-69.212	-98.0955	-0.409585		20.4918	-310.41
139	-69.212	-106.766	-0.445787		20.6408	-309.053
140	-69.212	-80.0444	-0.334215		20.7899	-305.784
141	-69.212	-56.7663	-0.23702		20.9389	-303.054
142	-69.212	-40.2277	-0.167965		21.0879	-295.077
143	-69.212	-35.6848	-0.148997		21.237	-294.696
144	-72.2897	-42.1743	-0.176093		21.386	-291.433
145	-78.4452	-63.8145	-0.266449		21.535	-283.614
146	-78.4452	-80.5937	-0.336508		21.6841	-283.034
147	-75.3675	-126.823	-0.529533		21.8331	-281.587
148	-75.3675	-113.584	-0.474255		21.9821	-280.677
149	-75.3675	-92.3397	-0.385552		22.1311	-274.658
150	-75.3675	-102.977	-0.429968		22.2802	-273.339
151	-69.212	-130.13	-0.543342		22.4292	-269.637
152	-59.9788	-141.33	-0.590103		22.5782	-269.427
153	-59.9788	-95.9717	-0.400717		22.7273	-269.152
154	-63.0565	-49.3866	-0.206207		22.8763	-268.225
155	-63.0565	-28.2745	-0.118056		23.0253	-267.904
156	-63.0565	-4.55242	-0.019008		23.1744	-267.768
157	-63.0565	54.9657	0.229502		23.3234	-263.907
158	-75.3675	116.316	0.485664		23.4724	-261.578
159	-87.6784	161.934	0.676134		23.6215	-259.502
160	-87.6784	157.561	0.657874		23.7705	-257.645
161	-87.6784	171.557	0.716314		23.9195	-254.703
162	-87.6784	173.246	0.723367		24.0686	-253.439
163	-87.6784	140.32	0.585889		24.2176	-250.35
164	-87.6784	120.532	0.503264		24.3666	-249.434
165	-78.4452	67.0762	0.280068		24.5156	-242.791
166	-69.212	6.38168	0.0266458		24.6647	-242.636
167	-69.212	-33.9207	-0.141632		24.8137	-240.071
168	-69.212	-33.8873	-0.141492		24.9627	-237.401
169	-63.0565	-40.1551	-0.167662		25.1118	-235.019
170	-59.9788	-49.9085	-0.208386		25.2608	-233.466
171	-63.0565	-65.0149	-0.271461		25.4098	-228.407
172	-59.9788	-29.9098	-0.124884		25.5589	-226.608
173	-53.8233	-15.1893	-0.0634209		25.7079	-226.523
174	-50.7455	-10.6525	-0.044478		25.8569	-224.088
175	-50.7455	7.72411	0.032251		26.006	-223.145
176	-50.7455	-5.43345	-0.0226866		26.155	-222.731
177	-50.7455	-16.3852	-0.0684144		26.304	-222.539
178	-53.8233	-16.5079	-0.0689263		26.4531	-222.069
179	-59.9788	-29.358	-0.12258		26.6021	-220.646
180	-66.1342	-10.6742	-0.0445686		26.7511	-215.906
181	-69.212	37.4727	0.156462		26.9001	-215.862
182	-53.8233	-11.0706	-0.0462239		27.0492	-215.456
183	-38.4346	-31.8587	-0.133022		27.1982	-207.244
184	-32.2791	-35.0592	-0.146385		27.3472	-207.083
185	-23.0458	-59.5048	-0.248454		27.4963	-203.903
186	-16.8903	-93.4537	-0.390203		27.6453	-203.364
187	-13.8126	-113.377	-0.473391		27.7943	-203.244
188	-19.9681	-136.476	-0.569838		27.9434	-202.191
189	-38.4346	-104.534	-0.436469		28.0924	-201.309
190	-41.5123	-85.3198	-0.356241		28.2414	-200.19
191	-32.2791	-80.9396	-0.337953		28.3905	-200.181
192	-19.9681	-72.7444	-0.303735		28.5395	-199.592
193	1.57611	-26.2628	-0.109657		28.6885	-199.342
194	13.8871	-5.51991	-0.0230476		28.8376	-195.88
195	32.3535	-22.2444	-0.0928787		28.9866	-191.446
196	47.7423	-80.4669	-0.335979		29.1356	-189.672
197	29.2758	-63.6814	-0.265893		29.2846	-188.952
198	16.9648	-28.3032	-0.118176		29.4337	-185.645
199	20.0426	17.5271	0.0731821		29.5827	-184.406
200	16.9648	-9.45118	-0.0394621		29.7317	-184.124
201	20.0426	-24.6058	-0.102738		29.8808	-183.734
202	20.0426	18.1519	0.0757909		30.0298	-182.315
203	13.8871	56.7609	0.236997		30.1788	-181.991
204	7.7316	56.4136	0.235547		30.3279	-179.286
205	-1.50163	45.3817	0.189485		30.4769	-178.353
206	-16.8903	23.2509	0.097081		30.6259	-178.345
207	-50.7455	51.5833	0.215379		30.775	-178.03
208	-69.212	87.5282	0.365462		30.924	-177.737
209	-47.6678	24.4249	0.101983		31.073	-175.978
210	-26.1236	-29.3759	-0.122655		31.2221	-175.593
211	-13.8126	-90.2688	-0.376905		31.3711	-174.413
212	26.1981	-127.017	-0.530341		31.5201	-171.018
213	87.7529	-171.255	-0.715054		31.6692	-169.535
214	143.152	-230.727	-0.963368		31.8182	-168.574
215	164.697	-302.849	-1.26451		31.9672	-168.361
216	152.386	-282.274	-1.1786		32.1162	-167.707
217	164.697	-283.824	-1.18507		32.2653	-167.307
218	183.163	-283.707	-1.18458		32.4143	-164.627
219	149.308	-244.646	-1.02148		32.5633	-162.49
220	124.686	-220.684	-0.921436		32.7124	-160.132
221	155.463	-243.784	-1.01789		32.8614	-160.086
222	189.318	-243.568	-1.01699		33.0104	-159.039
223	192.396	-203.312	-0.848901		33.1595	-156.8
224	170.852	-138.269	-0.577325		33.3085	-156.444
225	177.007	-122.34	-0.510813		33.4575	-155.95
226	207.785	-142.857	-0.596482		33.6066	-152.228
227	220.096	-148.29	-0.619166		33.7556	-149.563
228	207.785	-91.9837	-0.384065		33.9046	-149.256
229	177.007	-41.8783	-0.174857		34.0537	-148.936
230	158.541	-81.0123	-0.338256		34.2027	-145.426
231	167.774	-74.264	-0.310079		34.3517	-143.35
232	180.085	-61.6141	-0.257261		34.5007	-142.969
233	177.007	11.1163	0.0464146		34.6498	-142.26
234	133.919	94.4776	0.394478		34.7988	-139.186
235	109.297	162.513	0.678553		34.9478	-138.153
236	183.163	164.737	0.687839		35.0969	-137.545
237	253.951	206.464	0.862064		35.2459	-136.684
238	278.573	211.742	0.884099		35.3949	-136.233
239	281.651	213.468	0.891305		35.544	-132.727
240	260.107	221.425	0.924529		35.693	-131.854
241	250.873	236.217	0.986293		35.842	-129.889
242	275.495	235.93	0.985093		35.9911	-129.557
243	232.407	277.351	1.15804		36.1401	-129.386
244	161.619	357.947	1.49456		36.2891	-128.938
245	124.686	429.32	1.79257		36.4382	-128.476
246	121.608	498.973	2.08339		36.5872	-128.071
247	155.463	538.658	2.24909		36.7362	-127.19
248	170.852	611.659	2.5539		36.8852	-126.832
249	213.94	617.252	2.57725		37.0343	-125.978
250	281.651	619.071	2.58485		37.1833	-123.808
251	340.128	622.247	2.59811		37.3323	-123.763
252	383.216	620.161	2.5894		37.4814	-121.252
253	364.75	609.215	2.54369		37.6304	-121.062
254	327.817	604.617	2.5245		37.7794	-119.655
255	306.273	549.053	2.2925		37.9285	-119.128
256	220.096	583.566	2.4366		38.0775	-117.914
257	140.075	590.278	2.46463		38.2265	-117.766
258	96.9862	531.681	2.21996		38.3756	-117.555
259	56.9755	470.345	1.96386		38.5246	-116.199
260	44.6645	440.511	1.8393		38.6736	-114.499
261	38.509	387.318	1.61719		38.8227	-114.464
262	26.1981	321.848	1.34383		38.9717	-113.219
263	-1.50163	304.763	1.2725		39.1207	-112.443
264	-44.59	254.717	1.06354		39.2697	-110.344
265	-29.2013	159.406	0.665578		39.4188	-109.887
266	-16.8903	121.696	0.508126		39.5678	-109.44
267	-75.3675	162.817	0.679821		39.7168	-108.745
268	-136.922	188.73	0.788015		39.8659	-107.995
269	-146.156	146.461	0.611529		40.0149	-107.465
270	-133.845	42.4529	0.177256		40.1639	-106.749
271	-127.689	24.2608	0.101298		40.313	-106.202
272	-170.778	78.543	0.327946		40.462	-106.056
273	-210.788	109.754	0.458262		40.611	-105.799
274	-170.778	33.2326	0.138758		40.7601	-104.897
275	-103.067	-57.0188	-0.238074		40.9091	-104.081
276	-44.59	-71.6088	-0.298993		41.0581	-103.428
277	-109.223	13.4678	0.056233		41.2072	-103.212
278	-244.643	180.73	0.754613		41.3562	-103.133
279	-269.265	246.223	1.02807		41.5052	-103.099
280	-244.643	196.316	0.81969		41.6542	-102.374
281	-253.877	204.016	0.851841		41.8033	-101.538
282	-272.343	218.616	0.912801		41.9523	-101.275
283	-300.043	199.611	0.833448		42.1013	-101.035
284	-281.576	160.514	0.670206		42.2504	-100.819
285	-216.944	68.0079	0.283958		42.3994	-100.693
286	-183.088	-17.1012	-0.0714039		42.5484	-100.544
287	-186.166	-29.6954	-0.123989		42.6975	-100.432
288	-158.467	-64.2643	-0.268327		42.8465	-100.004
289	-112.3	-111.788	-0.466754		42.9955	-98.8801
290	-84.6007	-138.544	-0.578471		43.1446	-96.7024
291	-29.2013	-204.265	-0.85288		43.2936	-95.9981
292	23.1203	-272.554	-1.13801		43.4426	-95.7549
293	13.8871	-275.465	-1.15017		43.5917	-95.3378
294	7.7316	-275.636	-1.15088		43.7407	-93.5948
295	32.3535	-313.03	-1.30702		43.8897	-92.7125
296	10.8093	-302.242	-1.26197		44.0387	-92.2345
297	-10.7349	-258.902	-1.08101		44.1878	-91.3917
298	-26.1236	-200.399	-0.836739		44.3368	-91.331
299	-50.7455	-222.594	-0.92941		44.4858	-89.8885
300	-38.4346	-277.256	-1.15764		44.6349	-89.3367
301	-35.3568	-282.167	-1.17815		44.7839	-88.321
302	-72.2897	-196.862	-0.821973		44.9329	-87.6511
303	-41.5123	-195.889	-0.817907		45.082	-87.5744
304	-16.8903	-198.566	-0.829085		45.231	-87.2451
305	-4.57938	-217.49	-0.908099		45.38	-86.8145
306	7.7316	-1123.74	-4.69201		45.5291	-85.7105
307	-93.8339	-659.267	-2.75268		45.6781	-85.08
308	-146.156	-360.013	-1.50319		45.8271	-83.5025
309	-173.855	-275.571	-1.15061		45.9762	-82.5506
310	-226.177	-171.143	-0.714586		46.1252	-81.9178
311	-170.778	-201.774	-0.842481		46.2742	-80.9748
312	-152.311	-240.437	-1.00391		46.4232	-80.5723
313	-210.788	11.1962	0.0467484		46.5723	-80.569
314	-192.322	48.9721	0.204476		46.7213	-80.3686
315	-146.156	-22.418	-0.0936034		46.8703	-79.1247
316	-109.223	-73.0919	-0.305185		47.0194	-78.8462
317	-109.223	-69.1303	-0.288644		47.1684	-77.5778
318	-186.166	53.4388	0.223126		47.3174	-76.8084
319	-223.099	86.4156	0.360817		47.4665	-75.0737
320	-152.311	-25.4264	-0.106165		47.6155	-74.8092
321	-56.901	-169.707	-0.708588		47.7645	-71.069
322	-41.5123	-216.132	-0.902431		47.9136	-70.5646
323	-72.2897	-209.297	-0.873892		48.0626	-70.3311
324	-78.4452	-230.607	-0.96287		48.2116	-70.2932
325	-72.2897	-269.89	-1.12689		48.3607	-69.6596
326	-47.6678	-294.745	-1.23067		48.5097	-69.0126
327	-63.0565	-301.303	-1.25805		48.6587	-67.6089
328	-130.767	-215.54	-0.899957		48.8077	-67.3382
329	-170.778	-178.217	-0.744122		48.9568	-67.1308
330	-158.467	-151.943	-0.634419		49.1058	-67.021
331	-167.7	-154.952	-0.646982		49.2548	-66.5206
332	-180.011	-135.972	-0.567733		49.4039	-65.6166
333	-183.088	-129.044	-0.538806		49.5529	-64.8939
334	-192.322	-146.93	-0.613487		49.7019	-64.4791
335	-176.933	-156.072	-0.651656		49.851	-63.9135
336	-167.7	-199.296	-0.832135		50	-63.1985
337	-161.544	-244.727	-1.02182		50.149	-62.8303
338	-127.689	-273.149	-1.1405		50.2981	-61.398
339	-140	-244.878	-1.02245		50.4471	-61.1507
340	-170.778	-220.923	-0.922433		50.5961	-59.0205
341	-180.011	-221.999	-0.926928		50.7452	-58.3493
342	-210.788	-224.693	-0.938176		50.8942	-57.724
343	-223.099	-177.435	-0.740855		51.0432	-57.5829
344	-232.332	-185.146	-0.773052		51.1923	-56.3514
345	-232.332	-211.061	-0.881258		51.3413	-56.179
346	-210.788	-285.272	-1.19112		51.4903	-55.7976
347	-207.71	-242.882	-1.01412		51.6393	-55.4995
348	-180.011	-265.558	-1.1088		51.7884	-55.3916
349	-121.534	-280.288	-1.1703		51.9374	-55.2713
350	-127.689	-307.98	-1.28593		52.0864	-54.5688
351	-149.233	-269.495	-1.12524		52.2355	-54.4301
352	-170.778	-225.735	-0.942524		52.3845	-54.2497
353	-164.622	-209.459	-0.874566		52.5335	-53.7272
354	-109.223	-276.46	-1.15432		52.6826	-53.3622
355	-47.6678	-312.973	-1.30678		52.8316	-52.8743
356	4.65385	-373.145	-1.55802		52.9806	-52.7467
357	69.2865	-411.815	-1.71948		53.1297	-52.5354
358	106.219	-409.273	-1.70886		53.2787	-52.0357
359	93.9084	-425.573	-1.77692		53.4277	-50.747
360	106.219	-422.818	-1.76542		53.5768	-50.677
361	130.841	-413.876	-1.72808		53.7258	-49.8606
362	130.841	-390.343	-1.62982		53.8748	-49.4134
363	75.442	-339.349	-1.41691		54.0238	-49.0684
364	50.82	-293.456	-1.22529		54.1729	-48.3276
365	109.297	-316.541	-1.32168		54.3219	-48.0343
366	161.619	-337.211	-1.40798		54.4709	-47.4875
367	173.93	-355.921	-1.4861		54.62	-47.4717
368	155.463	-378.002	-1.5783		54.769	-45.6252
369	121.608	-389.376	-1.62579		54.918	-45.4483
370	146.23	-420.888	-1.75736		55.0671	-44.9098
371	173.93	-479.714	-2.00298		55.2161	-44.3488
372	143.152	-492.576	-2.05669		55.3651	-43.3078
373	155.463	-499.39	-2.08514		55.5142	-43.0214
374	207.785	-529.451	-2.21065		55.6632	-41.2629
375	238.562	-522.177	-2.18028		55.8122	-40.1108
376	257.029	-497.1	-2.07558		55.9613	-39.9263
377	269.34	-469.521	-1.96042		56.1103	-37.435
378	263.184	-377.684	-1.57697		56.2593	-34.8672
379	260.107	-337.684	-1.40996		56.4083	-34.4727
380	250.873	-309.894	-1.29392		56.5574	-34.4056
381	201.629	-249.101	-1.04009		56.7064	-32.9443
382	152.386	-201.799	-0.842584		56.8554	-32.7247
383	96.9862	-123.054	-0.513796		57.0045	-31.7392
384	16.9648	-34.0193	-0.142043		57.1535	-30.9512
385	1.57611	-59.3001	-0.2476		57.3025	-30.8068
386	66.2087	-100.681	-0.420382		57.4516	-28.9858
387	81.5974	-77.5317	-0.323723		57.6006	-28.9322
388	44.6645	-65.8307	-0.274867		57.7496	-27.8663
389	32.3535	-20.6338	-0.0861535		57.8987	-27.5988
390	16.9648	25.9218	0.108233		58.0477	-26.7796
391	26.1981	26.6401	0.111232		58.1967	-26.068
392	-32.2791	132.627	0.553767		58.3458	-24.6867
393	-112.3	188.752	0.78811		58.4948	-23.9406
394	-81.523	146.161	0.610277		58.6438	-23.2429
395	-63.0565	115.882	0.483848		58.7928	-23.0425
396	-81.523	191.42	0.799248		58.9419	-21.1661
397	-32.2791	203.674	0.850415		59.0909	-20.7535
398	-4.57938	189.413	0.79087		59.2399	-18.543
399	-10.7349	216.677	0.904707		59.389	-17.0545
400	-29.2013	202.988	0.84755		59.538	-16.3411
401	-136.922	291.341	1.21646		59.687	-16.2878
402	-213.866	358.632	1.49742		59.8361	-16.0328
403	-269.265	416.262	1.73805		59.9851	-15.8695
404	-386.22	452.6	1.88977		60.1341	-14.3667
405	-416.997	453.485	1.89346		60.2832	-13.8827
406	-373.909	383.443	1.60101		60.4322	-13.8517
407	-389.297	360.365	1.50466		60.5812	-11.369
408	-364.675	324.565	1.35518		60.7303	-11.3383
409	-318.509	304.657	1.27206		60.8793	-10.9155
410	-300.043	254.418	1.06229		61.0283	-8.09085
411	-263.11	162.416	0.678148		61.1773	-7.81595
412	-296.965	112.841	0.471151		61.3264	-7.53574
413	-361.598	118.806	0.49606		61.4754	-7.14063
414	-386.22	196.548	0.820659		61.6244	-6.90853
415	-426.23	255.212	1.0656		61.7735	-6.89726
416	-429.308	208.661	0.871238		61.9225	-5.97849
417	-383.142	129.702	0.541555		62.0715	-4.56321
418	-340.053	136.809	0.571228		62.2206	-2.55981
419	-278.499	71.4154	0.298186		62.3696	0.305591
420	-183.088	13.5535	0.0565909		62.5186	0.83777
421	-112.3	-91.0635	-0.380223		62.6677	2.90398
422	-87.6784	-116.225	-0.485281		62.8167	3.95232
423	-93.8339	-66.2977	-0.276817		62.9657	4.02637
424	-133.845	10.0369	0.0419076		63.1148	4.06573
425	-183.088	108.279	0.452106		63.2638	6.36054
426	-232.332	218.45	0.912107		63.4128	6.89855
427	-296.965	341.613	1.42636		63.5618	6.90586
428	-321.587	374.823	1.56502		63.7109	7.51365
429	-284.654	348.828	1.45649		63.8599	7.60689
430	-269.265	336.564	1.40528		64.0089	8.36718
431	-296.965	358.856	1.49835		64.158	9.53412
432	-278.499	271.59	1.13399		64.307	10.1091
433	-229.255	191.82	0.800917		64.456	10.2575
434	-220.021	139.452	0.582265		64.6051	11.0283
435	-266.188	217.119	0.906552		64.7541	11.7198
436	-315.431	284.48	1.18781		64.9031	16.5448
437	-324.665	270.096	1.12775		65.0522	17.0383
438	-290.81	227.611	0.950359		65.2012	18.3162
439	-281.576	250.77	1.04705		65.3502	20.0777
440	-324.665	308.632	1.28865		65.4993	21.7736
441	-349.287	292.935	1.22311		65.6483	22.5038
442	-333.898	237.196	0.990378		65.7973	23.7529
443	-321.587	192.03	0.801796		65.9463	24.3363
444	-346.209	265.84	1.10998		66.0954	24.7004
445	-340.053	232.058	0.968929		66.2444	27.0748
446	-296.965	167.579	0.699704		66.3934	27.8839
447	-269.265	151.499	0.632565		66.5425	28.9297
448	-260.032	153.976	0.642907		66.6915	29.963
449	-253.877	136.321	0.569191		66.8405	30.595
450	-241.566	140.291	0.585766		66.9896	32.0404
451	-220.021	121.141	0.505809		67.1386	32.3226
452	-250.799	195.001	0.814202		67.2876	32.3314
453	-293.887	240.525	1.00428		67.4367	32.358
454	-260.032	194.415	0.811756		67.5857	32.5173
455	-226.177	178.689	0.746093		67.7347	32.5826
456	-220.021	199.268	0.832016		67.8838	32.8533
457	-226.177	210.307	0.87811		68.0328	32.9877
458	-244.643	196.609	0.820915		68.1818	34.5596
459	-216.944	162.514	0.678554		68.3308	35.4985
460	-192.322	113.197	0.472639		68.4799	36.0181
461	-220.021	203.68	0.85044		68.6289	36.4878
462	-232.332	216.045	0.902065		68.7779	37.5697
463	-226.177	155.108	0.647632		68.927	38.1945
464	-210.788	128.87	0.538081		69.076	40.1029
465	-189.244	102.429	0.427681		69.225	40.9489
466	-170.778	69.2394	0.2891		69.3741	40.9961
467	-146.156	17.218	0.0718914		69.5231	42.8648
468	-121.534	-146.692	-0.612491		69.6721	42.8866
469	-130.767	-209.057	-0.87289		69.8212	43.7036
470	-161.544	-133.533	-0.557548		69.9702	43.8801
471	-183.088	-86.3386	-0.360495		70.1192	44.6477
472	-195.399	-54.9501	-0.229437		70.2683	45.1968
473	-198.477	-29.9302	-0.12497		70.4173	47.9274
474	-213.866	61.6381	0.257362		70.5663	48.8129
475	-232.332	187.984	0.7849		70.7154	50.5684
476	-220.021	255.52	1.06689		70.8644	50.9051
477	-198.477	230.8	0.963674		71.0134	51.7405
478	-192.322	250.044	1.04403		71.1624	51.8072
479	-189.244	280.134	1.16966		71.3115	52.6419
480	-192.322	281.032	1.17341		71.4605	52.825
481	-195.399	276.948	1.15636		71.6095	52.8382
482	-192.322	224.68	0.93812		71.7586	53.2361
483	-176.933	201.633	0.841893		71.9076	54.6678
484	-158.467	210.207	0.877691		72.0566	55.5442
485	-149.233	178.163	0.743896		72.2057	55.7546
486	-140	107.056	0.446997		72.3547	56.6661
487	-127.689	63.21	0.263925		72.5037	57.7223
488	-106.145	-0.604126	-0.00252245		72.6528	60.4231
489	-87.6784	-5.91638	-0.0247031		72.8018	61.891
490	-81.523	-50.3313	-0.210152		72.9508	63.8135
491	-78.4452	-105.289	-0.439619		73.0999	64.1452
492	-69.212	-99.1488	-0.413982		73.2489	64.1743
493	-53.8233	-110.804	-0.462647		73.3979	64.6385
494	-47.6678	-101.895	-0.425449		73.5469	64.9274
495	-50.7455	-94.6804	-0.395325		73.696	65.286
496	-47.6678	-91.5184	-0.382123		73.845	65.2861
497	-41.5123	-94.7209	-0.395494		73.994	65.2942
498	-32.2791	-54.966	-0.229503		74.1431	66.3806
499	-29.2013	-99.2744	-0.414507		74.2921	67.2988
500	-35.3568	-22.9925	-0.0960021		74.4411	68.6009
501	-32.2791	5.49945	0.0229622		74.5902	69.4019
502	-23.0458	16.1486	0.0674262		74.7392	69.8824
503	-13.8126	43.7756	0.182779		74.8882	70.648
504	4.65385	76.6204	0.319918		75.0373	71.3059
505	13.8871	65.4934	0.273459		75.1863	71.8057
506	13.8871	128.278	0.535606		75.3353	73.0018
507	16.9648	121.206	0.506078		75.4844	74.2556
508	20.0426	92.5224	0.386315		75.6334	74.7411
509	23.1203	109.817	0.458524		75.7824	75.2166
510	20.0426	133.297	0.556563		75.9314	76.1712
511	4.65385	140.492	0.586605		76.0805	76.4519
512	-10.7349	168.892	0.705184		76.2295	77.152
513	-16.8903	152.652	0.637377		76.3785	77.5287
514	-1.50163	104.484	0.43626		76.5276	78.4613
515	13.8871	185.026	0.772552		76.6766	79.3804
516	13.8871	196.487	0.820407		76.8256	81.2742
517	13.8871	217.534	0.908283		76.9747	81.5483
518	13.8871	239.05	0.998121		77.1237	82.3282
519	13.8871	281.232	1.17425		77.2727	82.5248
520	10.8093	308.502	1.28811		77.4218	82.969
521	-4.57938	307.26	1.28292		77.5708	83.8787
522	-35.3568	274.946	1.148		77.7198	85.568
523	-63.0565	343.803	1.4355		77.8689	87.4496
524	-75.3675	324.116	1.3533		78.0179	88.613
525	-75.3675	314.525	1.31326		78.1669	88.7101
526	-69.212	288.768	1.20571		78.3159	89.3673
527	-59.9788	297.737	1.24316		78.465	90.1626
528	-72.2897	334.771	1.39779		78.614	90.8904
529	-72.2897	288.993	1.20665		78.763	92.3454
530	-56.901	256.485	1.07092		78.9121	93.5102
531	-56.901	235.722	0.984224		79.0611	94.3756
532	-53.8233	233.447	0.974728		79.2101	95.4387
533	-50.7455	216.795	0.905196		79.3592	100.348
534	-50.7455	208.102	0.868903		79.5082	101.697
535	-50.7455	224.829	0.938745		79.6572	101.791
536	-47.6678	315.885	1.31893		79.8063	102.948
537	-41.5123	336.082	1.40327		79.9553	102.983
538	-56.901	402.237	1.67948		80.1043	104.806
539	-81.523	416.573	1.73934		80.2534	105.714
540	-96.9117	410.59	1.71436		80.4024	109.897
541	-115.378	420.115	1.75414		80.5514	112.565
542	-115.378	380.291	1.58786		80.7004	112.597
543	-115.378	303.62	1.26772		80.8495	114.469
544	-118.456	239.147	0.998527		80.9985	115.801
545	-115.378	170.922	0.713663		81.1475	115.804
546	-124.611	180.366	0.753094		81.2966	118.471
547	-118.456	201.425	0.841022		81.4456	119.205
548	-90.7562	141.661	0.591488		81.5946	119.28
549	-72.2897	104.33	0.435616		81.7437	119.545
550	-72.2897	113.286	0.47301		81.8927	120.691
551	-87.6784	127.781	0.533534		82.0417	121.464
552	-90.7562	107.794	0.450081		82.1908	124.124
553	-81.523	91.7805	0.383217		82.3398	124.897
554	-78.4452	70.6293	0.294903		82.4888	130.205
555	-84.6007	95.629	0.399286		82.6379	132.937
556	-106.145	130.481	0.544807		82.7869	134.177
557	-121.534	124.438	0.519573		82.9359	135.129
558	-121.534	138.078	0.576528		83.0849	135.761
559	-103.067	174.373	0.728071		83.234	137.81
560	-90.7562	179.369	0.748932		83.383	138.17
561	-90.7562	169.217	0.706545		83.532	140.875
562	-78.4452	135.111	0.564139		83.6811	142.165
563	-59.9788	128.58	0.536867		83.8301	144.366
564	-47.6678	150.616	0.628878		83.9791	144.766
565	-29.2013	143.67	0.599876		84.1282	145.146
566	-23.0458	112.413	0.469366		84.2772	146.997
567	-41.5123	110.914	0.463107		84.4262	152.647
568	-66.1342	185.414	0.774173		84.5753	153.339
569	-81.523	205.647	0.858651		84.7243	154.419
570	-81.523	194.12	0.810522		84.8733	157.357
571	-75.3675	196.831	0.821843		85.0224	158.157
572	-81.523	200.727	0.838111		85.1714	160.829
573	-99.9894	215.793	0.901017		85.3204	161.872
574	-96.9117	249.558	1.042		85.4694	162.319
575	-81.523	187.237	0.781785		85.6185	165.965
576	-90.7562	173.084	0.722691		85.7675	166.049
577	-106.145	166.568	0.695483		85.9165	169.406
578	-115.378	158.243	0.660722		86.0656	171.395
579	-118.456	145.531	0.607644		86.2146	173.787
580	-99.9894	127.873	0.533918		86.3636	174.084
581	-81.523	75.5445	0.315426		86.5127	177.384
582	-78.4452	59.9022	0.250114		86.6617	178.129
583	-78.4452	43.5781	0.181954		86.8107	178.821
584	-81.523	53.6567	0.224036		86.9598	179.624
585	-75.3675	4.80289	0.0200538		87.1088	180.457
586	-69.212	-5.8617	-0.0244748		87.2578	181.023
587	-72.2897	-8.6851	-0.0362635		87.4069	184.834
588	-72.2897	-36.4551	-0.152213		87.5559	188.124
589	-72.2897	14.7068	0.0614062		87.7049	188.242
590	-66.1342	10.8629	0.0453566		87.8539	189.265
591	-63.0565	-15.7897	-0.0659276		88.003	198.913
592	-59.9788	16.671	0.0696075		88.152	199.584
593	-66.1342	13.5989	0.0567803		88.301	205.749
594	-81.523	30.7759	0.128501		88.4501	205.942
595	-81.523	40.26	0.1681		88.5991	210.127
596	-75.3675	-30.4313	-0.127062		88.7481	210.374
597	-66.1342	-18.9458	-0.0791054		88.8972	216.703
598	-38.4346	-22.7161	-0.0948481		89.0462	219.556
599	-23.0458	-4.55293	-0.0190102		89.1952	228.397
600	-13.8126	17.7649	0.0741751		89.3443	230.103
601	-4.57938	-2.95636	-0.0123439		89.4933	231.421
602	-1.50163	34.019	0.142042		89.6423	231.853
603	-1.50163	46.6984	0.194983		89.7914	237.759
604	-16.8903	64.8178	0.270638		89.9404	239.157
605	-35.3568	100.643	0.420221		90.0894	239.589
606	-47.6678	79.9992	0.334026		90.2385	248.748
607	-47.6678	83.6859	0.349419		90.3875	252.937
608	-23.0458	100.198	0.418362		90.5365	262.482
609	-7.65712	72.9513	0.304598		90.6855	264.913
610	-10.7349	86.9061	0.362865		90.8346	268.217
611	-4.57938	79.796	0.333177		90.9836	271.81
612	7.7316	42.8368	0.178859		91.1326	280.746
613	13.8871	68.6377	0.286587		91.2817	284.431
614	16.9648	26.7387	0.111644		91.4307	289.086
615	16.9648	4.80878	0.0200784		91.5797	294.57
616	20.0426	2.46122	0.0102765		91.7288	295.119
617	13.8871	6.19061	0.025848		91.8778	302.482
618	4.65385	28.3338	0.118304		92.0268	302.68
619	-1.50163	25.2545	0.105447		92.1759	303.261
620	-10.7349	17.6334	0.0736259		92.3249	304.737
621	-7.65712	11.6835	0.0487828		92.4739	313.678
622	-13.8126	6.67197	0.0278579		92.623	319.311
623	-26.1236	-18.7863	-0.0784395		92.772	325.845
624	-23.0458	-32.3458	-0.135056		92.921	335.05
625	-7.65712	-92.3474	-0.385584		93.07	345.336
626	4.65385	-85.2262	-0.355851		93.2191	347.9
627	10.8093	-132.062	-0.551406		93.3681	348.046
628	-1.50163	-118.154	-0.493335		93.5171	402.831
629	-29.2013	-88.7131	-0.37041		93.6662	425.827
630	-66.1342	-40.0676	-0.167297		93.8152	435.873
631	-72.2897	-35.1749	-0.146868		93.9642	460.415
632	-59.9788	-9.68086	-0.0404211		94.1133	467.39
633	-59.9788	-7.04227	-0.029404		94.2623	467.522
634	-35.3568	-16.6789	-0.0696407		94.4113	468.4
635	10.8093	-63.6837	-0.265903		94.5604	474.89
636	47.7423	-133.453	-0.557214		94.7094	481.531
637	63.131	-113.808	-0.47519		94.8584	485.176
638	50.82	-74.7606	-0.312153		95.0075	487.09
639	35.4313	-75.3576	-0.314646		95.1565	490.315
640	29.2758	-82.0225	-0.342474		95.3055	495.118
641	-13.8126	11.2528	0.0469845		95.4545	503.528
642	-66.1342	100.694	0.420434		95.6036	509.758
643	-84.6007	176.946	0.738815		95.7526	511.425
644	-75.3675	213.177	0.890094		95.9016	519.566
645	-53.8233	231.952	0.968485		96.0507	527.32
646	-41.5123	203.832	0.851072		96.1997	554.006
647	-38.4346	204.4	0.853443		96.3487	562.526
648	4.65385	157.218	0.656443		96.4978	600.764
649	26.1981	69.2406	0.289105		96.6468	605.335
650	1.57611	71.4257	0.298228		96.7958	620.581
651	10.8093	19.7856	0.0826122		96.9449	622.191
652	29.2758	-43.6425	-0.182224		97.0939	628.667
653	35.4313	-28.5254	-0.119104		97.2429	654.053
654	32.3535	31.4599	0.131357		97.392	683.098
655	1.57611	88.5865	0.369881		97.541	694.121
656	26.1981	134.631	0.562133		97.69	730.353
657	90.8307	89.626	0.374221		97.839	775.544
658	103.142	66.2642	0.276677		97.9881	782.511
659	90.8307	98.4343	0.410999		98.1371	794.729
660	60.0532	120.97	0.505094		98.2861	803.661
661	56.9755	120.408	0.502748		98.4352	831.193
662	87.7529	53.122	0.221804		98.5842	835.938
663	106.219	13.3258	0.05564		98.7332	855.326
664	124.686	0.211053	0.000881224		98.8823	859.057
665	146.23	-51.8545	-0.216511		99.0313	882.319
666	158.541	-109.728	-0.458155		99.1803	895.405
667	177.007	-75.3109	-0.31445		99.3294	900.721
668	180.085	-45.9087	-0.191685		99.4784	932.434
669	152.386	53.363	0.22281		99.6274	962.374
670	112.375	176.711	0.737834		99.7765	973.965
671	72.3642	230.118	0.960827		99.9255	1003.38

[truncated: 10 more sheets: T14R, DATASET, Epidemic Data, Correlation Analysis, Forecasting, Validation - Global Results, Validation fold 1, Validation fold 2, Validation fold 3, Validation fold 4]
